# Supplementary material for: Data on the relationship of signal-to-cutoff ratio of two HIV antigen/antibody combination assays to subsequent confirmation of HIV-1 infection in a low-prevalence population
Source: Data Brief. 2020 May 16;31:105707. doi: 10.1016/j.dib.2020.105707 (PMC7243050; doi:10.1016/j.dib.2020.105707)
Supplement: Supplementary file 1 [file mmc1.xlsx]

## Sheet: Sheet1
Unique Patient # (Deidentified)	Patient Location at Time of Testing	Age	Sex	HIV Screen Result (Abbott Architect)	Raw S/CO Value (if available)	Confirmation Method	Confirmation Result	HIV-1 PCR Results
1	Outpatient	35.4082	F	Negative
2	Outpatient	19.1945	F	Negative
3	Outpatient	21.4877	F	Negative
4	Outpatient	37.2877	F	Negative
5	Outpatient	51.3315	M	Negative
6	Outpatient	26.611	F	Negative
7	Outpatient	22.6137	M	Negative
8	Outpatient	24.8329	F	Negative
8	Outpatient	25.4548	F	Negative
9	Outpatient	58.2712	M	Negative
10	Outpatient	61.6986	M	Negative
11	Outpatient	35.1973	M	Negative
12	Outpatient	28.5616	M	Negative
13	Outpatient	65.5699	F	Positive		Western	Positive, HIV-1	Negative
14	Outpatient	37.5342	F	Negative
15	Outpatient	35.5562	M	Negative
16	Outpatient	33.7014	F	Negative
17	Outpatient	45.2521	F	Negative
18	Outpatient	38.1534	M	Negative
19	Outpatient	37.2795	F	Negative
20	Outpatient	75.8137	F	Negative
21	Outpatient	34.6	F	Negative
22	Outpatient	16.9726	M	Negative
23	Outpatient	28.9562	M	Negative
23	Outpatient	29.6301	M	Negative
23	Outpatient	29.9151	M	Negative
24	Outpatient	24.8712	F	Negative
25	Outpatient	33.4411	F	Negative
26	Outpatient	30.7205	F	Negative
27	Outpatient	39.2548	F	Negative
28	Outpatient	1.0137	M	Negative
29	Outpatient	36.2301	F	Negative
30	Outpatient	29.0521	F	Negative
31	Outpatient	36.9507	F	Negative
32	Outpatient	23.2548	F	Negative
33	Outpatient	20.0055	F	Negative
34	Outpatient	41.3014	F	Negative
35	Outpatient	50.389	F	Positive	198.5	Multi-spot	Positive, HIV-1	Positive
36	Outpatient	29.0795	F	Negative
37	Inpatient	56.5315	M	Negative
38	Outpatient	55.2603	M	Negative
39	Outpatient	55.8822	M	Negative
40	Outpatient	36.411	F	Negative
41	Outpatient	23.5342	M	Negative
42	Outpatient	40.3781	F	Negative
43	Outpatient	17.6301	F	Negative
44	Inpatient	30.9753	M	Negative
45	Inpatient	29.5397	M	Negative
46	Outpatient	35.1507	F	Negative
47	Inpatient	23.4356	M	Negative
48	Inpatient	57.474	M	Negative
49	Emergency Department	33.3151	F	Negative
50	Outpatient	48.5342	M	Negative
51	Outpatient	28.8219	F	Negative
52	Outpatient	34.0493	M	Negative
52	Outpatient	34.3151	M	Negative
53	Outpatient	52.8712	M	Negative
54	Outpatient	33.2329	F	Negative
55	Outpatient	48.6521	F	Negative
56	Outpatient	21.3288	F	Negative
57	Outpatient	35.6548	M	Negative
58	Outpatient	50.2329	F	Negative
59	Outpatient	63.7123	F	Negative
60	Outpatient	24.5151	M	Negative
61	Outpatient	50.8247	M	Negative
62	Outpatient	40.6932	F	Negative
62	Outpatient	41.611	F	Negative
63	Inpatient	55.1479	F	Negative
64	Outpatient	21.8575	F	Negative
65	Outpatient	25.389	F	Negative
66	Inpatient	39.6959	F	Negative
67	Inpatient	26.4712	M	Negative
68	Outpatient	23.9096	F	Negative
69	Outpatient	32.6959	F	Negative
70	Outpatient	32.7507	F	Negative
71	Outpatient	25.6904	F	Negative
72	Outpatient	22.3918	M	Negative
73	Outpatient	70.4986	M	Negative
74	Outpatient	54.9014	M	Negative
75	Outpatient	23.8	F	Negative
76	Outpatient	26.5205	F	Negative
77	Outpatient	28.6959	F	Negative
78	Outpatient	29.3863	F	Negative
79	Outpatient	37.7096	M	Negative
80	Inpatient	20.5315	M	Negative
81	Outpatient	26.6356	F	Negative
82	Outpatient	39.6082	M	Negative
83	Outpatient	66.2	M	Negative
84	Outpatient	32.5534	F	Negative
85	Outpatient	34.5315	F	Negative
86	Outpatient	34.2247	F	Negative
87	Outpatient	33.7342	F	Negative
88	Outpatient	33.9562	M	Negative
89	Outpatient	39.6055	F	Negative
90	Inpatient	38.874	M	Negative
91	Outpatient	23.1699	M	Negative
92	Outpatient	36.4082	F	Negative
93	Outpatient	36.2795	F	Negative
94	Emergency Department	18.6356	F	Negative
95	Outpatient	33.2685	F	Negative
96	Outpatient	64.8	F	Negative
97	Outpatient	29.1671	F	Negative
98	Outpatient	33.8712	F	Negative
99	Inpatient	17.2932	M	Negative
100	Outpatient	56.8603	M	Negative
101	Outpatient	48.9753	M	Negative
102	Outpatient	24.6329	M	Negative
102	Outpatient	24.8219	M	Negative
103	Outpatient	27.0356	F	Negative
104	Inpatient	1.30959	M	Negative
105	Outpatient	23.6548	F	Negative
106	Outpatient	33.5671	F	Negative
107	Outpatient	32.0493	F	Negative
107	Outpatient	32.7178	F	Negative
108	Outpatient	31.4384	F	Negative
109	Outpatient	25.4137	F	Negative
110	Outpatient	27.389	F	Negative
111	Outpatient	34.6384	F	Negative
112	Outpatient	57.8959	M	Negative
113	Inpatient	65.8301	M	Negative
114	Outpatient	25.0466	M	Negative
115	Outpatient	30.3096	F	Negative
116	Inpatient	64.1014	F	Negative
117	Outpatient	32.6274	F	Negative
118	Outpatient	59.1699	F	Negative
119	Outpatient	27.8164	F	Negative
120	Outpatient	25.6986	F	Negative
121	Outpatient	25.2712	F	Negative
122	Outpatient	38.8219	M	Negative
123	Inpatient	0.0410959	F	Negative
124	Outpatient	35.3836	F	Negative
125	Outpatient	32.7644	F	Negative
126	Outpatient	29.3863	F	Negative
127	Outpatient	31.863	F	Negative
128	Inpatient	78.2356	F	Negative
129	Outpatient	47.674	M	Negative
130	Outpatient	29.326	F	Negative
131	Outpatient	29.5123	F	Negative
132	Outpatient	29.6	F	Negative
133	Outpatient	46.5534	M	Negative
134	Emergency Department	19.8466	F	Negative
135	Outpatient	37.1781	M	Negative
136	Outpatient	27.9315	M	Negative
137	Emergency Department	63.1534	M	Negative
138	Outpatient	25.2192	F	Negative
139	Outpatient	25.7863	F	Negative
140	Outpatient	29.8575	F	Negative
141	Outpatient	40.6685	M	Negative
142	Outpatient	37.1014	F	Negative
143	Outpatient	19.5589	F	Negative
143	Outpatient	20.3836	F	Negative
143	Outpatient	20.5753	F	Negative
144	Outpatient	13.8274	M	Negative
145	Outpatient	36.7342	M	Negative
146	Outpatient	30.4548	F	Negative
147	Outpatient	38.4603	F	Negative
148	Outpatient	17.4904	M	Negative
149	Inpatient	27.4795	M	Negative
150	Outpatient	26.1123	F	Negative
151	Outpatient	30.274	F	Negative
152	Emergency Department	19.3315	M	Negative
153	Outpatient	24.3973	M	Negative
154	Outpatient	59.7945	M	Negative
155	Outpatient	24.8603	M	Negative
156	Outpatient	31.074	F	Negative
157	Outpatient	40.5808	F	Negative
158	Outpatient	67.011	F	Negative
159	Outpatient	40.7315	F	Negative
160	Outpatient	22.8301	F	Negative
161	Inpatient	55.3589	M	Negative
162	Outpatient	73.6932	M	Negative
163	Outpatient	61.4986	M	Negative
164	Inpatient	30.926	M	Negative
165	Outpatient	40.2384	F	Negative
166	Outpatient	30.2411	F	Negative
167	Inpatient	15.3726	F	Negative
168	Outpatient	55.0301	M	Negative
169	Outpatient	23.4795	F	Negative
170	Outpatient	32.8521	F	Negative
171	Outpatient	23.6137	F	Negative
172	Outpatient	62.6	M	Negative
173	Outpatient	37.6411	M	Negative
174	Outpatient	33.1616	F	Negative
175	Outpatient	26.5644	F	Negative
176	Inpatient	28.3644	M	Negative
177	Outpatient	31.9699	F	Negative
178	Outpatient	42.1014	M	Negative
179	Outpatient	27.7616	M	Negative
180	Outpatient	29.2301	F	Negative
180	Outpatient	29.9041	F	Negative
181	Outpatient	43.7836	M	Negative
182	Outpatient	52.0521	F	Negative
183	Outpatient	62.1151	F	Negative
184	Outpatient	27.6904	F	Negative
185	Outpatient	33.389	F	Negative
186	Outpatient	19.7315	F	Negative
187	Inpatient	15.2548	F	Negative
188	Outpatient	30.9781	F	Negative
189	Outpatient	71.7616	M	Negative
190	Outpatient	50.4164	F	Negative
191	Outpatient	36.2055	M	Negative
192	Inpatient	0.315068	F	Negative
193	Outpatient	28.863	F	Negative
194	Inpatient	15.4384	M	Negative
195	Outpatient	35.5808	M	Negative
196	Outpatient	24.1397	F	Negative
197	Outpatient	20.3288	F	Negative
198	Outpatient	20.0411	F	Negative
199	Inpatient	20.3918	F	Negative
200	Outpatient	53.7534	F	Negative
201	Outpatient	65.0932	M	Negative
202	Outpatient	42.4822	M	Negative
203	Outpatient	18.1863	F	Negative
204	Outpatient	60.3096	F	Negative
205	Outpatient	60.9452	M	Negative
206	Outpatient	27.9945	F	Negative
207	Outpatient	31.9671	M	Negative
208	Outpatient	31.8548	F	Negative
209	Outpatient	16.8411	F	Negative
210	Outpatient	39.2575	M	Negative
211	Outpatient	49.8603	M	Negative
212	Outpatient	34.2301	F	Negative
213	Outpatient	73.8658	M	Negative
214	Outpatient	19.0959	F	Negative
215	Outpatient	28.8466	F	Negative
216	Outpatient	33.2	M	Negative
217	Outpatient	22.4795	F	Negative
218	Outpatient	26.137	M	Negative
219	Outpatient	35.7726	M	Negative
220	Outpatient	42.1096	M	Negative
221	Inpatient	40.3699	F	Negative
222	Outpatient	21.6438	F	Negative
223	Inpatient	42.0055	M	Negative
224	Inpatient	24.1397	M	Negative
225	Outpatient	41.537	M	Negative
226	Outpatient	64.5342	M	Negative
227	Inpatient	58.9534	M	Negative
228	Outpatient	80.8658	M	Negative
229	Outpatient	23.8767	F	Negative
230	Outpatient	34.126	F	Negative
231	Outpatient	18.2904	F	Negative
232	Outpatient	65.2027	F	Negative
233	Outpatient	31.5836	F	Negative
234	Outpatient	26.7205	F	Negative
235	Outpatient	32.4904	M	Negative
235	Outpatient	33.3014	M	Negative
236	Outpatient	22.1671	F	Negative
237	Outpatient	46.8959	F	Negative
238	Outpatient	47.7452	M	Negative
239	Outpatient	61.5863	F	Negative
240	Outpatient	44.0767	F	Negative
241	Outpatient	24.1315	F	Negative
242	Outpatient	74.0685	F	Negative
243	Outpatient	60.6055	F	Negative
244	Outpatient	21.9562	M	Negative
245	Outpatient	22.1041	F	Negative
246	Emergency Department	33.0055	F	Negative
247	Outpatient	21.6301	F	Negative
248	Inpatient	44.1616	M	Negative
249	Inpatient	56.2877	F	Negative
250	Outpatient	82.4137	M	Negative
251	Outpatient	50.4795	M	Negative
252	Outpatient	27.8904	F	Negative
253	Outpatient	33.8164	F	Negative
254	Outpatient	38.7205	F	Negative
255	Outpatient	41.8137	F	Negative
256	Outpatient	42.9151	M	Negative
257	Inpatient	57.4384	M	Negative
258	Outpatient	35.7479	M	Negative
259	Outpatient	34.7945	F	Negative
260	Inpatient	33.1616	M	Negative
261	Outpatient	25.3863	F	Negative
262	Outpatient	59.6055	M	Negative
263	Outpatient	19.4055	F	Negative
264	Inpatient	42.737	M	Negative
265	Outpatient	67.6822	F	Negative
266	Outpatient	32.1425	M	Negative
267	Outpatient	33.1726	M	Negative
268	Outpatient	32.8192	F	Negative
269	Outpatient	29.9781	F	Negative
270	Outpatient	30.2384	M	Negative
271	Outpatient	64.2795	M	Negative
272	Outpatient	16.7726	F	Negative
273	Outpatient	25.4658	F	Negative
274	Inpatient	42.4082	F	Negative
275	Outpatient	48.9562	M	Negative
276	Outpatient	27.0438	F	Negative
277	Inpatient	71.9589	F	Negative
278	Outpatient	52.337	F	Negative
279	Outpatient	49.9973	F	Negative
280	Outpatient	35.5041	F	Negative
281	Outpatient	40.1014	F	Negative
282	Inpatient	45.7781	F	Negative
283	Outpatient	30.9479	F	Negative
284	Outpatient	48.8438	M	Negative
285	Outpatient	57.7753	F	Negative
285	Outpatient	58.2959	F	Negative
286	Outpatient	32.9425	F	Negative
287	Outpatient	17.9096	M	Negative
288	Outpatient	28.2548	F	Negative
289	Outpatient	20.6137	F	Negative
290	Outpatient	26.8849	F	Negative
291	Inpatient	51.8219	M	Negative
292	Outpatient	36.989	F	Negative
292	Inpatient	37.8301	F	Negative
293	Outpatient	25.4384	F	Negative
294	Outpatient	59.0986	F	Negative
295	Outpatient	38.7781	F	Negative
296	Outpatient	24.5397	M	Negative
297	Outpatient	29.326	F	Negative
298	Outpatient	22.9589	M	Negative
299	Outpatient	28.2849	F	Negative
300	Outpatient	46.5781	M	Negative
301	Emergency Department	24.663	F	Negative
302	Outpatient	29.2521	M	Negative
303	Outpatient	30.3233	F	Negative
304	Inpatient	53.9534	M	Negative
305	Outpatient	38.5479	M	Negative
306	Inpatient	52.0575	M	Negative
307	Inpatient	31.0658	F	Negative
308	Outpatient	26.7041	F	Negative
309	Outpatient	34.989	M	Negative
310	Outpatient	28.4849	F	Negative
311	Outpatient	56.2986	M	Negative
312	Outpatient	43.463	F	Negative
313	Outpatient	22.5863	M	Negative
314	Emergency Department	32.2493	M	Negative
315	Emergency Department	31.8712	M	Negative
316	Outpatient	28.1918	F	Negative
317	Outpatient	39.211	F	Negative
318	Outpatient	28.4466	M	Negative
319	Outpatient	57.5479	F	Negative
320	Outpatient	21.1014	F	Negative
320	Outpatient	21.4685	F	Negative
321	Outpatient	30.9315	M	Negative
321	Outpatient	32.463	M	Negative
322	Outpatient	34.2	F	Negative
323	Outpatient	40.6575	F	Negative
324	Outpatient	47.2685	M	Negative
325	Outpatient	50.2329	M	Negative
326	Outpatient	36.9534	F	Negative
327	Outpatient	27.2521	M	Negative
328	Outpatient	38.8904	F	Negative
328	Outpatient	39.0466	F	Negative
328	Outpatient	39.5836	F	Negative
329	Inpatient	23.8466	M	Negative
330	Outpatient	24.4247	M	Negative
331	Outpatient	63.1068	M	Negative
332	Outpatient	20.1452	M	Negative
333	Outpatient	6.92055	M	Negative
334	Outpatient	61.8849	F	Negative
335	Outpatient	36.7425	F	Negative
336	Outpatient	21.0493	F	Negative
337	Outpatient	61.5068	M	Negative
338	Outpatient	27.9041	F	Negative
339	Outpatient	17.7863	M	Negative
340	Emergency Department	45.0795	F	Negative
341	Outpatient	27.926	F	Negative
342	Outpatient	67.8164	F	Negative
343	Outpatient	> 88	M	Negative
344	Outpatient	22.463	F	Negative
345	Outpatient	60.5836	F	Negative
346	Outpatient	44.5151	F	Negative
347	Outpatient	19.4575	M	Negative
348	Outpatient	28.9644	M	Negative
349	Outpatient	28.9589	M	Negative
349	Outpatient	29.0959	M	Negative
349	Outpatient	29.3479	M	Negative
350	Outpatient	43.1178	F	Negative
351	Outpatient	38.9781	F	Negative
352	Outpatient	25.7918	F	Negative
353	Outpatient	33.9096	M	Negative
354	Outpatient	44.2849	F	Negative
355	Outpatient	58.0603	F	Negative
356	Outpatient	50.2438	F	Negative
357	Outpatient	23.7781	F	Negative
358	Outpatient	32.3425	F	Negative
359	Outpatient	41.1671	F	Negative
360	Outpatient	33.8384	M	Negative
361	Outpatient	18.7589	F	Negative
362	Outpatient	44.211	M	Negative
363	Outpatient	65.5479	M	Negative
364	Outpatient	31.9068	M	Negative
365	Outpatient	21.0521	F	Negative
366	Emergency Department	39.7041	M	Negative
367	Outpatient	38.5945	F	Negative
368	Outpatient	35.9041	F	Negative
369	Outpatient	25.8438	F	Negative
370	Outpatient	26.3178	F	Negative
371	Outpatient	23.0082	F	Negative
372	Outpatient	27.5973	F	Negative
373	Outpatient	22.7151	F	Negative
374	Inpatient	67.5178	F	Negative
375	Outpatient	34.0795	M	Negative
376	Outpatient	36.3644	M	Negative
377	Outpatient	35.3041	F	Negative
378	Outpatient	53.9041	M	Negative
379	Outpatient	48.4767	M	Negative
380	Outpatient	26.8685	F	Negative
381	Outpatient	23.6329	M	Negative
382	Outpatient	42.2795	F	Negative
383	Inpatient	10.2	F	Negative
384	Outpatient	62.1397	M	Negative
385	Outpatient	51.9425	M	Negative
386	Outpatient	29.1507	F	Negative
387	Outpatient	53.6055	M	Negative
388	Outpatient	48.874	F	Negative
389	Inpatient	40.4575	F	Negative
390	Outpatient	38.3014	M	Negative
391	Outpatient	32.6192	F	Negative
392	Outpatient	42.1205	F	Negative
393	Outpatient	38.7425	F	Negative
394	Inpatient	32.274	M	Negative
395	Outpatient	25.2493	F	Negative
396	Outpatient	59.9945	F	Negative
397	Outpatient	55.0274	M	Negative
398	Outpatient	41.663	F	Negative
399	Inpatient	66.4055	F	Negative
400	Outpatient	50.211	M	Negative
401	Outpatient	39.5068	F	Negative
402	Outpatient	40.8658	M	Negative
403	Outpatient	69.1123	F	Negative
404	Inpatient	56.0575	M	Negative
405	Inpatient	58.5836	M	Negative
406	Outpatient	23.7151	M	Negative
407	Outpatient	35.9342	M	Negative
407	Outpatient	37.0219	M	Negative
408	Emergency Department	33.7589	M	Negative
409	Outpatient	56.4411	F	Negative
410	Outpatient	47.3699	F	Negative
411	Outpatient	42.3233	F	Negative
412	Inpatient	55.1288	F	Negative
413	Outpatient	29.4247	M	Negative
414	Outpatient	49.9945	F	Negative
415	Inpatient	63.1068	M	Negative
415	Inpatient	63.5863	M	Negative
416	Outpatient	25.5808	F	Negative
417	Outpatient	32.9288	F	Negative
418	Outpatient	22.7781	F	Negative
419	Outpatient	26.1671	F	Negative
420	Inpatient	58.2055	F	Negative
421	Outpatient	31.7699	M	Negative
422	Outpatient	18.1918	F	Negative
423	Outpatient	71.1014	M	Negative
424	Inpatient	16.2137	M	Negative
425	Outpatient	35.9836	F	Negative
426	Outpatient	34.7041	M	Negative
427	Outpatient	27.4164	F	Negative
428	Outpatient	32.2712	F	Negative
429	Inpatient	55.3918	M	Negative
430	Outpatient	15.726	F	Negative
431	Outpatient	40.9562	M	Negative
432	Inpatient	39.2055	F	Negative
433	Outpatient	56.9753	F	Negative
434	Outpatient	56.9753	F	Negative
435	Outpatient	26.137	F	Negative
436	Inpatient	51.5041	F	Negative
437	Outpatient	57.611	F	Negative
437	Outpatient	58.6274	F	Negative
438	Outpatient	37.4575	M	Negative
439	Outpatient	37.2329	F	Negative
440	Outpatient	32.6411	F	Negative
441	Outpatient	41.2301	F	Negative
441	Outpatient	41.7452	F	Negative
442	Inpatient	51.1781	M	Negative
443	Outpatient	29.7863	M	Negative
444	Outpatient	51.9534	F	Negative
445	Outpatient	36.674	M	Negative
446	Outpatient	31.1836	F	Negative
447	Inpatient	74.7123	F	Negative
448	Outpatient	20.5507	F	Negative
448	Outpatient	20.9151	F	Negative
449	Emergency Department	41.9726	M	Negative
450	Outpatient	40.7808	F	Negative
451	Inpatient	39.8685	F	Negative
452	Outpatient	23.2274	M	Negative
453	Outpatient	9.05205	M	Negative
454	Outpatient	23.389	F	Negative
455	Outpatient	24.1068	F	Negative
456	Outpatient	33.4219	F	Negative
457	Outpatient	19.9562	F	Negative
458	Outpatient	52.4	M	Negative
459	Outpatient	58.4356	F	Negative
460	Outpatient	24.2329	M	Negative
461	Outpatient	23.4493	F	Negative
462	Inpatient	24.8274	M	Negative
463	Inpatient	64.2767	F	Negative
464	Outpatient	29.1671	F	Negative
465	Outpatient	29.537	F	Negative
466	Outpatient	42.2932	M	Negative
467	Outpatient	25.6137	M	Negative
468	Outpatient	28.2712	F	Negative
469	Outpatient	38.9452	F	Negative
470	Outpatient	43.9918	M	Negative
471	Outpatient	26.9315	F	Negative
471	Inpatient	26.9973	F	Negative
472	Outpatient	26	M	Negative
473	Outpatient	38.0466	F	Negative
474	Inpatient	47.3562	M	Negative
475	Inpatient	56.789	M	Negative
476	Outpatient	23.2904	F	Negative
477	Outpatient	30.8301	F	Negative
478	Outpatient	44.8137	F	Negative
479	Outpatient	51.3151	F	Negative
480	Outpatient	31.9507	M	Negative
481	Inpatient	21.1096	F	Negative
482	Outpatient	42.7397	F	Negative
483	Outpatient	18.6274	F	Negative
484	Outpatient	33.8959	F	Negative
485	Inpatient	49.8521	M	Negative
486	Inpatient	55.9452	F	Negative
487	Outpatient	26.2521	M	Negative
488	Inpatient	56.3808	F	Negative
489	Outpatient	62.5288	M	Negative
490	Emergency Department	38.8932	F	Negative
491	Outpatient	52.6274	M	Negative
492	Outpatient	28.2384	F	Negative
493	Outpatient	45.3781	M	Negative
493	Outpatient	46.9644	M	Negative
494	Outpatient	23.2164	F	Negative
495	Outpatient	22.4137	F	Negative
496	Outpatient	19.2247	F	Negative
497	Outpatient	37.611	F	Negative
498	Outpatient	53.5178	F	Negative
499	Outpatient	51.726	F	Negative
500	Outpatient	50.5918	F	Negative
501	Outpatient	30.9699	F	Negative
502	Outpatient	42.9945	M	Negative
503	Outpatient	19.4274	F	Negative
504	Outpatient	40.189	F	Negative
505	Outpatient	28.7918	F	Negative
506	Inpatient	35.6521	F	Negative
507	Outpatient	55.0192	M	Negative
508	Inpatient	36.1342	M	Negative
509	Outpatient	21.8521	M	Negative
510	Inpatient	58.1205	F	Negative
511	Outpatient	33.0411	F	Negative
512	Outpatient	19.3014	F	Negative
513	Outpatient	37.7616	F	Negative
514	Outpatient	27.6301	M	Negative
515	Outpatient	36.5534	F	Negative
516	Outpatient	32.9644	F	Negative
517	Outpatient	67.5397	M	Negative
518	Outpatient	22.3425	F	Negative
519	Outpatient	33.074	M	Negative
520	Outpatient	33.7288	M	Negative
521	Outpatient	36.6493	F	Negative
522	Inpatient	21.5726	F	Negative
523	Outpatient	43.7808	M	Negative
523	Outpatient	43.8959	M	Negative
524	Outpatient	16.1945	M	Negative
525	Inpatient	44.2082	M	Negative
526	Outpatient	32.8658	F	Negative
527	Outpatient	22.9973	F	Negative
528	Outpatient	36.8986	M	Negative
529	Outpatient	29.0219	M	Negative
530	Outpatient	50.1808	M	Negative
531	Outpatient	40.2767	F	Negative
532	Outpatient	44.063	F	Negative
533	Outpatient	54.0192	M	Negative
534	Outpatient	23.9014	F	Negative
535	Outpatient	58.1781	F	Negative
536	Outpatient	28.0301	F	Negative
537	Outpatient	31.8685	M	Negative
538	Inpatient	54.4	F	Negative
539	Outpatient	25.8795	F	Negative
540	Inpatient	23.1671	F	Negative
541	Inpatient	55.0055	M	Negative
542	Inpatient	31.863	M	Negative
543	Inpatient	27.9644	M	Negative
543	Inpatient	27.9699	M	Negative
544	Outpatient	27.7863	F	Negative
545	Outpatient	31.0767	F	Negative
546	Outpatient	21.2192	F	Negative
547	Outpatient	40.7562	F	Negative
548	Outpatient	34.5836	F	Negative
549	Outpatient	38.0219	M	Negative
550	Inpatient	59.8685	M	Negative
551	Outpatient	34.3589	F	Negative
552	Inpatient	21.6685	F	Negative
553	Outpatient	29.2685	F	Negative
554	Outpatient	34.4192	F	Negative
554	Outpatient	35.0795	F	Negative
555	Outpatient	31.5644	F	Negative
555	Outpatient	31.8932	F	Negative
556	Outpatient	32.4027	F	Negative
557	Outpatient	38.9205	F	Negative
558	Inpatient	64.7644	M	Negative
559	Outpatient	25.6822	F	Negative
560	Outpatient	73.6548	M	Negative
561	Outpatient	33.9205	F	Negative
562	Outpatient	57.5178	F	Negative
563	Outpatient	68.6575	M	Negative
564	Outpatient	22.4904	F	Negative
565	Outpatient	39.5836	F	Negative
566	Outpatient	22.0849	F	Negative
567	Outpatient	23.1479	F	Negative
568	Outpatient	16.6	M	Negative
568	Outpatient	17.6356	M	Negative
569	Outpatient	58.0438	F	Negative
570	Outpatient	29.611	F	Negative
571	Outpatient	54.3589	F	Negative
572	Outpatient	51.4384	F	Negative
573	Outpatient	26.3616	M	Negative
574	Outpatient	31.7562	F	Negative
575	Inpatient	37.7123	M	Negative
576	Outpatient	20.1589	M	Negative
577	Outpatient	32.8493	F	Negative
578	Inpatient	21.7781	F	Negative
579	Inpatient	30.3342	F	Negative
580	Outpatient	33.7178	M	Negative
581	Outpatient	26.7233	F	Negative
582	Outpatient	38.7288	F	Negative
583	Outpatient	18.2986	F	Negative
584	Outpatient	22.3945	F	Negative
584	Outpatient	23.2603	F	Negative
585	Emergency Department	33.0822	M	Negative
586	Outpatient	23.0959	M	Negative
587	Outpatient	38.9562	M	Negative
588	Outpatient	62.337	F	Negative
589	Outpatient	33.7726	F	Negative
590	Outpatient	26.3863	F	Negative
590	Outpatient	27.4274	F	Negative
591	Outpatient	29.1699	M	Negative
592	Outpatient	39.8466	F	Negative
593	Outpatient	22.589	F	Negative
594	Outpatient	52.2274	M	Negative
595	Outpatient	64.6685	F	Negative
596	Outpatient	26.3534	F	Negative
597	Inpatient	52.6767	M	Negative
598	Outpatient	34.9753	F	Negative
599	Outpatient	28.8767	F	Negative
600	Outpatient	34.789	F	Negative
601	Outpatient	29.7836	F	Negative
602	Inpatient	12.9808	F	Negative
603	Outpatient	64.263	M	Negative
604	Outpatient	26.2	M	Negative
605	Outpatient	28.5096	F	Negative
605	Outpatient	29.8521	F	Negative
606	Outpatient	21.8411	F	Negative
607	Outpatient	40.0329	M	Negative
608	Outpatient	46.0055	F	Negative
609	Emergency Department	19.1096	M	Negative
610	Outpatient	85.6247	M	Negative
611	Outpatient	27.5534	F	Negative
612	Outpatient	52.2192	M	Negative
613	Outpatient	32.7671	F	Negative
614	Inpatient	56.8055	M	Negative
615	Inpatient	19.5808	M	Negative
616	Outpatient	51.6384	F	Negative
617	Outpatient	28.9808	F	Negative
618	Outpatient	27.5507	M	Negative
619	Outpatient	40.5863	F	Negative
620	Outpatient	38.6658	F	Negative
621	Outpatient	25.1836	F	Negative
621	Outpatient	25.4521	F	Negative
622	Inpatient	1.76438	F	Negative
623	Outpatient	36.0795	F	Negative
624	Outpatient	26.1699	M	Negative
625	Outpatient	49.9863	M	Negative
626	Outpatient	36.8	F	Negative
627	Outpatient	37.1945	M	Negative
628	Outpatient	21.5452	F	Negative
628	Outpatient	22.3781	F	Negative
629	Outpatient	28.5233	M	Negative
630	Outpatient	19.2466	F	Negative
631	Outpatient	61.8658	M	Negative
632	Inpatient	27.1342	M	Negative
633	Emergency Department	57.7781	M	Negative
634	Outpatient	24.3671	F	Negative
635	Outpatient	42.7151	F	Negative
636	Outpatient	40.8685	F	Negative
637	Inpatient	66.6055	M	Negative
638	Outpatient	27.5288	M	Negative
639	Outpatient	22.8603	F	Negative
640	Outpatient	29.3836	F	Negative
641	Outpatient	36.7507	M	Negative
642	Outpatient	37.5288	F	Negative
643	Outpatient	29.3178	F	Negative
643	Outpatient	29.4877	F	Negative
644	Outpatient	21.4137	F	Negative
645	Outpatient	34.3562	F	Negative
646	Outpatient	41.3479	F	Negative
647	Outpatient	39.4959	F	Negative
648	Outpatient	30.2767	F	Negative
649	Outpatient	34.9562	F	Negative
650	Outpatient	70.9644	M	Negative
651	Outpatient	70.9644	M	Negative
652	Outpatient	29.7041	F	Negative
652	Outpatient	29.811	F	Negative
652	Outpatient	29.8877	F	Negative
653	Outpatient	26.3589	F	Negative
653	Outpatient	27.0466	F	Negative
654	Outpatient	59.8027	F	Negative
655	Outpatient	28.9808	F	Negative
656	Outpatient	19.8329	F	Negative
657	Outpatient	47.0301	M	Negative
658	Outpatient	26.463	M	Negative
659	Outpatient	45.3644	M	Negative
660	Outpatient	52.011	M	Negative
661	Outpatient	35.2877	F	Negative
662	Outpatient	25.5178	F	Negative
663	Outpatient	39.1014	F	Negative
664	Outpatient	19.1562	M	Negative
665	Outpatient	21.9425	F	Negative
666	Outpatient	24.8932	M	Negative
667	Outpatient	25.7233	F	Negative
668	Outpatient	44.063	F	Negative
668	Outpatient	44.7288	F	Negative
669	Outpatient	59.4877	F	Negative
670	Outpatient	36.926	F	Negative
671	Outpatient	57.1781	M	Negative
672	Outpatient	67.7397	M	Negative
673	Outpatient	47.4795	M	Negative
674	Outpatient	35.0521	F	Negative
675	Outpatient	53.4411	M	Negative
676	Outpatient	21.4575	F	Negative
677	Outpatient	35.1589	F	Negative
678	Outpatient	21.6274	M	Negative
678	Outpatient	22.2795	M	Negative
679	Inpatient	65.2082	M	Negative
680	Outpatient	37.1918	F	Negative
681	Outpatient	27.8877	M	Negative
682	Outpatient	56.8192	M	Negative
683	Outpatient	57.2904	M	Negative
684	Outpatient	56.2904	M	Negative
685	Outpatient	51.4301	F	Negative
686	Outpatient	26.8685	M	Negative
687	Outpatient	33.5753	F	Negative
688	Inpatient	35.8356	M	Negative
689	Outpatient	58.5041	F	Negative
690	Outpatient	60.9123	M	Negative
691	Emergency Department	66.7726	F	Negative
692	Outpatient	24.8082	F	Negative
693	Outpatient	24.6027	M	Negative
694	Outpatient	24.1589	F	Negative
695	Outpatient	24.6137	F	Negative
696	Inpatient	54.2685	M	Negative
697	Outpatient	29.9589	F	Negative
698	Outpatient	66.1342	F	Negative
699	Outpatient	44.2247	F	Negative
700	Outpatient	29.5973	F	Negative
701	Outpatient	18.5808	F	Negative
702	Outpatient	35.463	F	Negative
703	Outpatient	54.3479	F	Negative
704	Outpatient	24.189	M	Negative
705	Outpatient	50.7863	F	Negative
706	Outpatient	72.8219	M	Negative
707	Inpatient	51.1808	M	Negative
708	Outpatient	31.3836	F	Negative
709	Outpatient	29.8877	F	Negative
710	Outpatient	19.4164	M	Negative
711	Outpatient	32.3616	F	Negative
712	Outpatient	33.6685	F	Negative
713	Outpatient	32.7699	F	Negative
714	Outpatient	29.1288	F	Negative
715	Outpatient	32.9014	F	Negative
716	Outpatient	37.211	M	Negative
717	Outpatient	36.2986	F	Negative
718	Outpatient	26.4438	F	Negative
719	Outpatient	19.9425	F	Negative
720	Outpatient	26.1151	F	Negative
721	Inpatient	48.4055	M	Negative
721	Outpatient	48.4932	M	Negative
722	Outpatient	25.0301	M	Negative
723	Outpatient	66.0575	M	Negative
724	Outpatient	29.9726	F	Negative
725	Outpatient	44.5589	M	Negative
726	Outpatient	35.8493	F	Negative
727	Outpatient	42.3233	M	Negative
728	Outpatient	42.0411	M	Negative
729	Outpatient	33.8849	F	Negative
730	Outpatient	27.3836	F	Negative
731	Outpatient	32.4055	F	Negative
732	Outpatient	32.1534	F	Negative
733	Outpatient	74.5068	M	Negative
734	Outpatient	49.4575	M	Negative
735	Outpatient	59.0356	F	Negative
736	Outpatient	44.7041	F	Negative
736	Outpatient	45.9753	F	Negative
737	Outpatient	20.2822	F	Negative
738	Outpatient	66.8247	M	Negative
739	Outpatient	19.8301	F	Negative
740	Inpatient	42.2219	F	Negative
741	Outpatient	40.2274	M	Negative
742	Outpatient	38.274	F	Negative
743	Outpatient	28.2192	F	Negative
744	Outpatient	65.7452	M	Negative
745	Outpatient	32.0932	F	Negative
746	Inpatient	45.9808	M	Negative
747	Outpatient	58.4466	M	Negative
748	Outpatient	33.3973	F	Negative
749	Outpatient	48.5205	F	Negative
750	Outpatient	36.6548	F	Negative
751	Inpatient	83.989	F	Negative
752	Outpatient	25.4164	F	Negative
752	Outpatient	25.8137	F	Negative
753	Outpatient	53.9507	F	Negative
754	Outpatient	73.2411	M	Negative
755	Outpatient	30.4	F	Negative
756	Outpatient	41.926	F	Negative
757	Outpatient	29.8	M	Negative
758	Outpatient	76.7973	F	Negative
759	Inpatient	17.5041	F	Negative
760	Outpatient	41.0466	F	Negative
761	Outpatient	31.411	F	Negative
761	Outpatient	31.7562	F	Negative
762	Inpatient	23.0082	M	Negative
763	Outpatient	43.4247	F	Negative
764	Outpatient	35.6658	F	Negative
765	Outpatient	22.6712	M	Negative
765	Emergency Department	22.8521	M	Negative
766	Outpatient	32.0959	F	Negative
767	Inpatient	57.1452	M	Negative
768	Outpatient	21.474	F	Negative
769	Outpatient	41.8027	M	Negative
770	Outpatient	42.863	M	Negative
771	Outpatient	32.1014	M	Negative
772	Outpatient	54.1781	F	Negative
773	Outpatient	58.4795	M	Negative
774	Outpatient	31.326	F	Negative
775	Outpatient	35.6986	F	Negative
776	Outpatient	30.1836	F	Negative
777	Outpatient	29.4795	F	Negative
778	Inpatient	42.9534	F	Negative
779	Outpatient	56.2082	F	Negative
780	Outpatient	41.4466	M	Negative
781	Outpatient	35.4027	F	Negative
782	Inpatient	59.1151	F	Negative
783	Outpatient	20.9342	M	Negative
784	Outpatient	6.67397	M	Negative
785	Outpatient	29.2603	F	Negative
786	Inpatient	61.7151	F	Negative
787	Inpatient	31.2822	M	Negative
788	Outpatient	39.9452	F	Negative
788	Outpatient	40.3041	F	Negative
789	Outpatient	30.0795	M	Negative
789	Outpatient	30.3315	M	Negative
790	Outpatient	29.5123	F	Negative
790	Outpatient	29.6082	F	Negative
791	Outpatient	34.9534	F	Negative
792	Outpatient	46.5507	F	Negative
793	Inpatient	35.1342	M	Negative
794	Outpatient	32.1315	F	Negative
795	Outpatient	57.7425	M	Negative
796	Inpatient	30.4932	M	Negative
797	Outpatient	42.5781	M	Negative
798	Outpatient	27.2685	F	Negative
799	Outpatient	24.4274	F	Negative
800	Outpatient	68.1781	F	Negative
801	Outpatient	24.1808	F	Negative
802	Inpatient	33.4658	F	Negative
803	Outpatient	18.6192	F	Negative
804	Outpatient	17.3397	F	Negative
805	Outpatient	66.0603	F	Negative
806	Inpatient	14.6329	F	Negative
807	Outpatient	27.2822	M	Negative
808	Outpatient	28.4932	M	Negative
809	Outpatient	30.0274	M	Negative
810	Outpatient	28.3151	F	Negative
811	Outpatient	20.8932	F	Negative
812	Inpatient	36.8027	F	Negative
813	Outpatient	53.8027	F	Negative
814	Outpatient	22.5479	M	Negative
815	Outpatient	50.263	F	Negative
816	Outpatient	27.5671	M	Negative
817	Outpatient	25.6904	F	Negative
818	Outpatient	43.1836	F	Negative
819	Outpatient	27.1671	F	Negative
820	Emergency Department	49.7644	F	Negative
821	Outpatient	53.9836	M	Negative
822	Outpatient	23.6192	F	Negative
823	Outpatient	22.6	M	Negative
824	Outpatient	60.4384	M	Negative
825	Outpatient	30.6712	F	Negative
826	Outpatient	48.2274	F	Negative
827	Inpatient	63.926	M	Negative
828	Outpatient	47.6438	M	Negative
829	Inpatient	31.5178	M	Negative
830	Outpatient	28.2548	F	Negative
831	Inpatient	30.2384	M	Negative
832	Outpatient	27.3726	F	Negative
833	Outpatient	37.1726	M	Negative
834	Outpatient	35.3507	F	Negative
835	Outpatient	39.0959	F	Negative
836	Inpatient	45.0877	M	Negative
837	Outpatient	31.0137	F	Negative
838	Outpatient	31.7479	M	Negative
839	Outpatient	19.5589	F	Negative
839	Outpatient	20.1973	F	Negative
840	Inpatient	17.9781	F	Negative
841	Outpatient	36.9507	M	Negative
842	Outpatient	35.4247	M	Negative
843	Outpatient	20.474	M	Negative
844	Outpatient	27.7616	M	Negative
845	Inpatient	60.2219	M	Negative
846	Outpatient	22.8959	F	Negative
847	Outpatient	43.011	F	Negative
848	Inpatient	31.9315	M	Negative
849	Outpatient	36.7918	F	Negative
850	Outpatient	23.2712	M	Negative
850	Outpatient	23.8822	M	Negative
850	Outpatient	23.9233	M	Negative
851	Outpatient	19.2877	F	Negative
852	Inpatient	27.5205	F	Negative
853	Outpatient	37.8466	F	Negative
854	Emergency Department	46.6575	M	Negative
855	Outpatient	36.7562	F	Negative
856	Outpatient	60.411	F	Negative
857	Outpatient	21.9233	M	Negative
858	Outpatient	41.0274	F	Negative
859	Outpatient	35.1918	F	Negative
860	Outpatient	32.2329	F	Negative
861	Outpatient	32.1616	F	Negative
862	Outpatient	48.6137	M	Negative
863	Outpatient	21.674	F	Negative
864	Outpatient	19.8767	M	Negative
865	Outpatient	31.1397	F	Negative
866	Inpatient	38.8493	F	Negative
867	Outpatient	41.5726	M	Negative
868	Outpatient	27.9014	F	Negative
869	Outpatient	56.9151	M	Negative
870	Outpatient	36.9425	M	Negative
871	Outpatient	31.4986	F	Negative
872	Outpatient	29.8849	M	Negative
872	Outpatient	30.4658	M	Negative
873	Inpatient	56.4767	M	Negative
874	Outpatient	33.7507	M	Negative
875	Outpatient	33.0164	F	Negative
876	Inpatient	34.0877	M	Negative
877	Outpatient	36.4877	M	Negative
878	Outpatient	69.4685	M	Negative
879	Outpatient	30.1397	M	Negative
879	Emergency Department	30.9671	M	Negative
880	Outpatient	29.7534	F	Negative
881	Emergency Department	22.3863	F	Negative
882	Inpatient	28.1151	M	Negative
883	Outpatient	63.2767	M	Negative
884	Outpatient	24.6685	F	Negative
884	Outpatient	24.8247	F	Negative
885	Outpatient	17.9315	M	Negative
886	Inpatient	19.7753	F	Negative
887	Outpatient	19.3068	M	Negative
888	Inpatient	42.2356	M	Negative
889	Outpatient	57.0082	F	Negative
890	Outpatient	28.0712	M	Negative
890	Outpatient	28.1479	M	Negative
891	Outpatient	57.2849	F	Negative
892	Outpatient	56.3068	M	Negative
893	Outpatient	61.0164	M	Negative
894	Outpatient	72.6986	M	Negative
895	Outpatient	6.15342	F	Negative
896	Outpatient	31.1753	M	Negative
897	Outpatient	27.3123	F	Negative
898	Outpatient	30.0411	F	Negative
899	Outpatient	22.863	F	Negative
900	Outpatient	29.9589	M	Negative
901	Outpatient	24.8055	F	Negative
902	Outpatient	61.6712	F	Negative
903	Outpatient	32.6712	F	Negative
904	Outpatient	55.5178	M	Negative
905	Outpatient	25	M	Negative
906	Outpatient	17.7205	M	Negative
907	Outpatient	35.674	F	Negative
908	Outpatient	23.6658	F	Negative
909	Outpatient	46.6329	M	Negative
910	Outpatient	62.5096	F	Negative
911	Inpatient	64.1562	F	Negative
912	Outpatient	27.2822	F	Negative
913	Outpatient	44.0274	M	Negative
914	Outpatient	60.137	F	Negative
915	Outpatient	61.5507	M	Negative
916	Outpatient	48.8274	F	Negative
917	Outpatient	61.2932	M	Negative
918	Outpatient	21.1233	M	Negative
919	Outpatient	29.4877	F	Negative
920	Outpatient	87.4219	F	Negative
921	Emergency Department	71.0247	F	Negative
922	Outpatient	35.2849	F	Negative
923	Outpatient	> 88	M	Negative
924	Outpatient	29.663	F	Negative
925	Outpatient	31.6	M	Negative
926	Outpatient	45.5726	M	Negative
927	Outpatient	23.474	F	Negative
928	Inpatient	35.1479	F	Negative
929	Inpatient	62.4521	M	Positive		Western	Negative	Not done
930	Outpatient	30.989	M	Negative
931	Outpatient	29.5918	F	Negative
932	Outpatient	57.2658	F	Negative
933	Outpatient	39.7233	F	Negative
934	Inpatient	57.3068	M	Negative
935	Outpatient	34.4603	F	Negative
936	Outpatient	29.7397	F	Negative
937	Emergency Department	57.4986	F	Negative
938	Outpatient	38.326	F	Negative
939	Outpatient	22.3096	M	Negative
940	Outpatient	35.5671	M	Negative
941	Outpatient	43.811	M	Negative
942	Outpatient	35.337	F	Negative
943	Outpatient	52.7753	M	Negative
944	Outpatient	36.6932	F	Negative
945	Outpatient	42.9507	F	Negative
946	Outpatient	53.6274	F	Negative
947	Outpatient	46.8192	M	Negative
948	Outpatient	65.8411	F	Negative
949	Inpatient	35.7342	M	Negative
950	Outpatient	31.8356	M	Positive	3.6	Multi-spot	Negative	Negative
951	Outpatient	22.611	F	Negative
951	Outpatient	23.3808	F	Negative
952	Outpatient	20.726	F	Negative
952	Outpatient	21.0959	F	Negative
953	Outpatient	22.3452	F	Negative
954	Outpatient	41.2301	M	Negative
955	Outpatient	46.4767	M	Negative
956	Inpatient	57.2384	M	Negative
957	Outpatient	35.3863	F	Negative
958	Outpatient	39.1918	F	Negative
959	Outpatient	65.7151	F	Negative
960	Outpatient	34.5397	M	Negative
961	Outpatient	23.3288	F	Negative
962	Outpatient	53.0329	F	Negative
963	Inpatient	49.4411	M	Negative
964	Outpatient	32.663	F	Negative
965	Emergency Department	29.4959	M	Negative
966	Outpatient	35.6904	F	Negative
967	Outpatient	33.3836	M	Negative
968	Outpatient	25.7836	F	Negative
969	Outpatient	34.4658	M	Negative
970	Outpatient	49.0521	F	Negative
971	Outpatient	31.5068	F	Negative
972	Outpatient	24.6822	M	Negative
973	Outpatient	25.6192	F	Negative
974	Outpatient	39.1041	F	Negative
975	Outpatient	67.0904	F	Negative
976	Outpatient	29.3397	F	Negative
977	Outpatient	51.1973	M	Negative
978	Outpatient	53.463	F	Negative
979	Outpatient	49.3945	F	Negative
980	Outpatient	68.6329	M	Negative
981	Outpatient	39.7699	F	Negative
982	Outpatient	44.4658	M	Negative
983	Outpatient	75.9068	M	Negative
984	Outpatient	19.7753	M	Negative
985	Outpatient	58.7589	F	Negative
986	Emergency Department	31.0247	F	Negative
987	Inpatient	22.1973	M	Negative
988	Outpatient	17.6055	M	Negative
989	Outpatient	50.137	M	Negative
990	Outpatient	35.9507	M	Negative
991	Outpatient	53.2466	M	Negative
992	Outpatient	59.8027	M	Negative
993	Inpatient	65.6329	F	Negative
994	Outpatient	28.0767	M	Negative
995	Inpatient	61.4384	F	Negative
996	Outpatient	27.8959	F	Negative
997	Inpatient	12.8055	M	Negative
998	Outpatient	80.4274	F	Negative
999	Inpatient	31.2329	F	Negative
1000	Inpatient	37.2658	M	Negative
1001	Outpatient	38.1836	M	Negative
1002	Outpatient	22.7479	F	Negative
1003	Outpatient	45.1233	M	Negative
1004	Outpatient	22	F	Negative
1005	Outpatient	64.5068	F	Positive	1.09	Multi-spot	Negative	Not done
1006	Outpatient	60.0192	F	Negative
1007	Outpatient	30.1178	F	Negative
1008	Outpatient	30.4493	M	Negative
1009	Outpatient	53.3863	M	Negative
1010	Outpatient	25.4438	F	Negative
1011	Outpatient	27.4027	M	Negative
1012	Outpatient	22.7151	F	Negative
1012	Outpatient	22.9753	F	Negative
1013	Outpatient	36.674	M	Negative
1014	Outpatient	25.0329	F	Negative
1015	Inpatient	64.5945	M	Negative
1016	Inpatient	9.74795	M	Negative
1017	Outpatient	19.6192	M	Negative
1018	Outpatient	46.8548	M	Negative
1019	Outpatient	34.7205	F	Negative
1020	Inpatient	53.6247	F	Negative
1021	Outpatient	62.0959	M	Negative
1022	Outpatient	27.6959	F	Negative
1023	Outpatient	53.8712	M	Negative
1024	Outpatient	32.4	M	Negative
1025	Outpatient	30.7973	F	Negative
1026	Outpatient	19.9479	F	Negative
1027	Inpatient	52.6247	M	Negative
1028	Outpatient	1.89589	F	Negative
1029	Outpatient	21.4329	F	Negative
1030	Outpatient	30.3233	F	Negative
1031	Outpatient	34.0055	F	Negative
1031	Outpatient	34.926	F	Negative
1032	Outpatient	51.5589	M	Negative
1033	Outpatient	39.9945	M	Negative
1034	Outpatient	27.8849	F	Negative
1034	Outpatient	29.6356	F	Negative
1035	Inpatient	30.7178	M	Negative
1036	Outpatient	18.5096	F	Negative
1037	Outpatient	30.1425	M	Negative
1038	Outpatient	17.2658	M	Negative
1039	Outpatient	29.7671	F	Negative
1040	Outpatient	24.3534	M	Positive		Multi-spot	Negative	Not done
1041	Outpatient	24.3342	F	Negative
1042	Outpatient	27.5671	M	Negative
1043	Outpatient	65.9425	M	Negative
1044	Outpatient	35.9753	F	Negative
1044	Outpatient	36.8055	F	Negative
1045	Outpatient	46.0603	M	Negative
1046	Outpatient	32.9863	M	Negative
1047	Outpatient	31.5151	F	Negative
1048	Outpatient	39.5644	F	Negative
1049	Outpatient	57.1534	M	Negative
1050	Outpatient	33.8658	F	Negative
1051	Outpatient	26.5014	M	Negative
1052	Outpatient	21.2959	F	Negative
1053	Outpatient	22.3096	F	Negative
1054	Outpatient	36.2685	F	Negative
1054	Outpatient	36.663	F	Negative
1055	Outpatient	40.0192	M	Negative
1056	Outpatient	19.4849	F	Negative
1057	Outpatient	43.5205	M	Negative
1058	Outpatient	31.5397	F	Negative
1059	Outpatient	43.3726	F	Negative
1060	Outpatient	15.1753	F	Negative
1061	Outpatient	33.0438	F	Negative
1062	Outpatient	40.3315	F	Negative
1063	Outpatient	22.2137	F	Negative
1063	Outpatient	23.6082	F	Negative
1064	Outpatient	20.526	F	Negative
1065	Outpatient	23.5014	M	Negative
1066	Outpatient	22.8137	F	Negative
1067	Outpatient	23.9205	M	Negative
1067	Outpatient	25.4027	M	Negative
1068	Outpatient	24.8	F	Negative
1069	Emergency Department	47.8466	M	Negative
1070	Outpatient	53.6219	F	Negative
1071	Outpatient	39.6767	F	Negative
1072	Inpatient	57.7151	F	Positive	936.25	Multi-spot	Positive, HIV-1	Positive
1073	Inpatient	20.7945	F	Negative
1074	Outpatient	34.6548	F	Negative
1075	Emergency Department	48.0932	F	Negative
1076	Outpatient	33.8192	M	Negative
1077	Outpatient	31.3726	F	Negative
1078	Inpatient	3.56438	M	Negative
1079	Outpatient	22.2137	F	Negative
1080	Outpatient	42.6822	F	Negative
1081	Outpatient	54.326	M	Negative
1082	Outpatient	19.8767	M	Negative
1083	Outpatient	21.2301	F	Negative
1084	Outpatient	57.5781	F	Negative
1085	Outpatient	32.526	M	Negative
1086	Outpatient	19	M	Negative
1087	Outpatient	33.9644	F	Negative
1088	Inpatient	56.0219	F	Negative
1089	Outpatient	26.9616	M	Negative
1090	Outpatient	47.5178	F	Negative
1091	Inpatient	61.0384	M	Negative
1092	Outpatient	34.1973	F	Negative
1093	Outpatient	> 88	F	Negative
1094	Outpatient	69.4082	M	Negative
1095	Outpatient	32.8301	M	Negative
1096	Outpatient	58.7315	M	Negative
1097	Outpatient	20.2959	F	Negative
1098	Outpatient	38.137	F	Negative
1098	Outpatient	39.274	F	Negative
1099	Outpatient	28.411	F	Negative
1100	Outpatient	52.0986	M	Negative
1101	Outpatient	29.5041	M	Negative
1102	Inpatient	67.1945	F	Negative
1103	Inpatient	43.7562	F	Negative
1104	Outpatient	21.7836	M	Negative
1104	Outpatient	21.9589	M	Negative
1105	Outpatient	57.4767	F	Negative
1106	Outpatient	16.7973	M	Negative
1107	Inpatient	64.8521	F	Negative
1108	Outpatient	37.9096	M	Negative
1109	Outpatient	24.7151	M	Negative
1110	Outpatient	29.526	F	Negative
1111	Outpatient	59.4192	M	Negative
1112	Outpatient	24.1918	F	Negative
1113	Outpatient	49.6685	F	Negative
1114	Inpatient	32.5096	F	Negative
1115	Outpatient	46.4164	M	Negative
1116	Outpatient	22.0301	M	Negative
1117	Outpatient	28.1753	F	Negative
1118	Outpatient	52.1041	M	Negative
1119	Outpatient	47.6164	F	Negative
1120	Outpatient	33.9781	M	Negative
1121	Inpatient	60.3836	M	Negative
1122	Inpatient	22.8685	M	Negative
1123	Outpatient	33.2466	F	Negative
1124	Outpatient	30.7616	F	Negative
1125	Inpatient	23.1205	F	Negative
1125	Emergency Department	23.6521	F	Negative
1126	Outpatient	21.1918	F	Negative
1127	Inpatient	67.6219	M	Negative
1127	Inpatient	67.6247	M	Negative
1128	Outpatient	42.5616	M	Negative
1129	Outpatient	28.263	F	Negative
1130	Outpatient	21.5945	F	Negative
1131	Outpatient	34.4247	M	Negative
1132	Outpatient	50.2438	M	Negative
1133	Outpatient	37.2795	F	Negative
1134	Outpatient	33.2027	F	Negative
1135	Outpatient	26.0466	F	Negative
1135	Outpatient	26.3014	F	Negative
1136	Inpatient	55.7616	M	Negative
1137	Outpatient	35.1151	F	Negative
1138	Inpatient	33.4849	F	Negative
1139	Outpatient	22.7863	F	Negative
1140	Outpatient	42.4	F	Negative
1140	Outpatient	43.2164	F	Negative
1141	Outpatient	15.6986	M	Negative
1142	Outpatient	24.3671	F	Negative
1143	Outpatient	70.2466	M	Negative
1143	Outpatient	70.3616	M	Negative
1143	Outpatient	70.5918	M	Negative
1143	Outpatient	71.0329	M	Negative
1144	Inpatient	42.9315	F	Negative
1145	Inpatient	76.1315	F	Negative
1146	Outpatient	25.1096	F	Negative
1147	Outpatient	22.3041	F	Negative
1148	Outpatient	24.0904	F	Negative
1149	Outpatient	43.7671	M	Negative
1150	Emergency Department	30.8438	F	Negative
1151	Outpatient	49.2247	M	Negative
1152	Outpatient	26.1644	F	Negative
1153	Outpatient	25.8904	F	Negative
1154	Outpatient	60.2329	M	Negative
1155	Outpatient	18.6712	F	Negative
1155	Outpatient	19.3589	F	Negative
1156	Outpatient	32.2137	F	Negative
1157	Outpatient	17.0712	M	Negative
1158	Outpatient	> 88	F	Negative
1159	Outpatient	33.2822	F	Negative
1160	Outpatient	62.9753	F	Negative
1161	Outpatient	12.1068	F	Negative
1162	Emergency Department	48.874	F	Negative
1163	Outpatient	23.5589	F	Negative
1164	Outpatient	64.126	M	Negative
1165	Outpatient	27.5973	F	Negative
1166	Inpatient	43.8301	F	Negative
1167	Outpatient	35.3699	M	Negative
1168	Outpatient	30.7562	F	Negative
1169	Outpatient	52.6438	M	Negative
1170	Outpatient	60.663	F	Negative
1171	Outpatient	26.8137	F	Negative
1172	Outpatient	21.3425	F	Negative
1173	Outpatient	61.1726	M	Negative
1174	Outpatient	37.4301	F	Negative
1175	Outpatient	20.8384	M	Negative
1176	Inpatient	27.4137	M	Negative
1177	Outpatient	33.1671	F	Negative
1178	Inpatient	61.2658	M	Negative
1179	Inpatient	10.5534	F	Negative
1180	Inpatient	53.7534	M	Negative
1181	Inpatient	59.3753	M	Negative
1182	Outpatient	57.6521	F	Negative
1183	Outpatient	57.7014	M	Negative
1184	Outpatient	33.8164	M	Negative
1185	Outpatient	29.0877	F	Negative
1186	Outpatient	23.2301	F	Negative
1187	Outpatient	48.2849	M	Negative
1188	Inpatient	45.6247	M	Negative
1189	Outpatient	53.389	F	Negative
1190	Outpatient	18.7342	F	Negative
1191	Inpatient	29.1945	M	Negative
1192	Outpatient	35.6904	M	Negative
1193	Outpatient	54.1671	F	Negative
1194	Outpatient	63.863	M	Negative
1195	Outpatient	42.0329	F	Negative
1196	Outpatient	31.5589	F	Negative
1197	Outpatient	61.3589	M	Negative
1198	Outpatient	55.389	M	Negative
1199	Outpatient	71.0384	M	Negative
1200	Outpatient	61.7315	M	Negative
1201	Outpatient	35.5233	F	Negative
1202	Inpatient	34.989	F	Negative
1203	Outpatient	27.1836	M	Negative
1204	Outpatient	31.4301	F	Negative
1205	Outpatient	22.9397	F	Negative
1206	Outpatient	24.5151	F	Negative
1207	Inpatient	47.1014	F	Negative
1208	Outpatient	55.8329	M	Negative
1209	Outpatient	25.7699	F	Negative
1210	Outpatient	20.9096	F	Negative
1211	Outpatient	31.4548	F	Negative
1212	Outpatient	25.3397	F	Negative
1213	Outpatient	37.1342	F	Negative
1214	Outpatient	17.2219	F	Negative
1215	Outpatient	35.4548	F	Negative
1215	Outpatient	36.0932	F	Negative
1216	Inpatient	24.9425	M	Negative
1217	Outpatient	33.0082	F	Negative
1218	Outpatient	30.6877	M	Negative
1219	Outpatient	43.5123	F	Negative
1220	Outpatient	25.7863	F	Negative
1221	Outpatient	67.0658	F	Negative
1222	Inpatient	60.3288	M	Negative
1223	Outpatient	28.4247	F	Negative
1224	Outpatient	34.4932	F	Negative
1225	Outpatient	37.926	F	Negative
1226	Outpatient	53.7507	F	Negative
1227	Emergency Department	17.2712	F	Negative
1228	Outpatient	24.1534	M	Negative
1229	Outpatient	29.8164	F	Negative
1230	Outpatient	34.5205	F	Negative
1231	Outpatient	37.3452	F	Negative
1232	Inpatient	20.1425	M	Negative
1233	Outpatient	17.8904	F	Negative
1234	Outpatient	37.5562	F	Negative
1235	Outpatient	50.7096	F	Negative
1236	Outpatient	31.4849	M	Negative
1237	Outpatient	30.9781	F	Negative
1238	Outpatient	29.2877	M	Negative
1239	Outpatient	44.389	F	Negative
1240	Outpatient	28.8904	F	Negative
1241	Outpatient	22.5726	M	Negative
1241	Outpatient	22.8219	M	Negative
1242	Outpatient	26.6904	F	Negative
1243	Outpatient	55.3342	F	Negative
1244	Outpatient	60.2055	M	Negative
1245	Outpatient	62.8548	M	Negative
1246	Outpatient	27.8356	F	Negative
1247	Outpatient	33.9205	F	Negative
1248	Outpatient	29.2932	F	Negative
1248	Outpatient	29.9918	F	Negative
1249	Outpatient	51.0575	M	Negative
1250	Outpatient	57.8466	M	Negative
1251	Outpatient	29.2685	F	Negative
1252	Outpatient	54.1205	M	Negative
1253	Outpatient	46.3507	F	Negative
1254	Outpatient	53.2767	F	Negative
1255	Outpatient	24.7918	F	Negative
1256	Outpatient	40.7479	M	Negative
1257	Outpatient	28.2575	F	Negative
1258	Inpatient	75.5507	M	Negative
1259	Outpatient	48.7479	M	Negative
1260	Outpatient	33.6521	F	Negative
1261	Inpatient	73.5342	M	Negative
1262	Outpatient	26.3342	M	Negative
1263	Inpatient	58.3425	M	Negative
1264	Outpatient	42.8658	M	Negative
1265	Outpatient	22.6164	F	Negative
1266	Inpatient	13.8301	M	Negative
1267	Outpatient	18.3616	F	Negative
1268	Outpatient	25.7589	M	Negative
1269	Outpatient	21.0795	M	Negative
1270	Outpatient	45.6247	F	Negative
1271	Outpatient	30.8904	F	Negative
1272	Outpatient	17.5644	F	Negative
1273	Outpatient	36.9151	M	Negative
1274	Outpatient	31.3178	F	Negative
1275	Outpatient	45.5233	M	Negative
1276	Outpatient	29.4411	F	Negative
1277	Outpatient	38.0192	M	Negative
1278	Outpatient	31.6219	M	Negative
1279	Outpatient	59.7096	M	Negative
1280	Outpatient	41.8767	F	Negative
1281	Inpatient	0.40274	M	Negative
1282	Outpatient	30.4055	F	Negative
1283	Outpatient	28.0932	F	Negative
1284	Inpatient	0.273973	M	Negative
1285	Outpatient	59.3699	F	Negative
1286	Inpatient	29.1918	M	Negative
1287	Inpatient	61.7425	M	Negative
1288	Inpatient	11.9671	M	Negative
1289	Outpatient	35.6959	M	Negative
1290	Inpatient	55.3616	M	Negative
1291	Outpatient	31.6	F	Negative
1292	Outpatient	28.274	F	Negative
1293	Inpatient	54.8849	M	Negative
1294	Inpatient	59.6548	M	Negative
1295	Outpatient	24.4027	F	Negative
1296	Outpatient	23.7699	F	Negative
1297	Outpatient	54.1781	F	Negative
1298	Inpatient	50.3562	F	Negative
1299	Inpatient	50.937	M	Negative
1300	Inpatient	28.4301	F	Negative
1301	Outpatient	30.7945	F	Negative
1302	Outpatient	23.389	F	Negative
1303	Outpatient	63.7178	F	Negative
1304	Outpatient	22.0822	M	Negative
1305	Outpatient	24.9315	F	Negative
1306	Outpatient	24.6301	F	Negative
1307	Outpatient	26.9315	M	Negative
1308	Outpatient	61.1342	M	Negative
1309	Outpatient	23.2438	F	Negative
1310	Outpatient	30.474	M	Negative
1311	Outpatient	29.7671	M	Negative
1312	Outpatient	51.0959	F	Negative
1313	Outpatient	41.8055	F	Negative
1314	Outpatient	40.8329	M	Negative
1315	Outpatient	21.1699	F	Negative
1316	Outpatient	22.7726	F	Negative
1317	Outpatient	59.1288	M	Negative
1318	Outpatient	55.9507	M	Negative
1319	Outpatient	45.5507	M	Negative
1320	Outpatient	24.3918	F	Negative
1321	Outpatient	35.4822	F	Negative
1322	Outpatient	24.1233	M	Negative
1323	Outpatient	33.326	M	Negative
1324	Outpatient	26.463	F	Negative
1325	Outpatient	23.4356	M	Negative
1326	Outpatient	41.0548	M	Positive		Western	Positive, HIV-1	Negative
1327	Outpatient	65.9342	M	Negative
1328	Outpatient	42.4685	M	Negative
1329	Emergency Department	18.0932	F	Negative
1330	Outpatient	30.7562	F	Negative
1331	Inpatient	16.4767	F	Negative
1332	Outpatient	63.8137	M	Negative
1333	Outpatient	59.0219	M	Negative
1333	Outpatient	59.8082	M	Negative
1334	Outpatient	26.0192	M	Negative
1335	Outpatient	30.3068	F	Negative
1336	Inpatient	34.0247	M	Negative
1337	Outpatient	42.1041	F	Negative
1338	Inpatient	82.5233	F	Negative
1339	Outpatient	38.8192	F	Negative
1340	Outpatient	48.4822	M	Negative
1340	Inpatient	49.9562	M	Negative
1341	Outpatient	25.411	F	Negative
1342	Outpatient	44.3288	M	Negative
1343	Inpatient	52.7425	M	Negative
1344	Outpatient	33.4247	F	Negative
1344	Outpatient	33.9616	F	Negative
1345	Outpatient	79.9452	F	Negative
1346	Outpatient	20.7863	M	Negative
1347	Outpatient	18.7945	F	Negative
1348	Inpatient	21.6877	F	Negative
1349	Outpatient	44.7397	M	Negative
1350	Outpatient	42.474	M	Negative
1351	Inpatient	60.4082	F	Negative
1352	Outpatient	30.7479	F	Negative
1353	Outpatient	52.2356	M	Negative
1354	Outpatient	31.8904	M	Negative
1355	Outpatient	34.3562	F	Negative
1356	Outpatient	30.6521	F	Negative
1357	Outpatient	28.8411	F	Negative
1358	Outpatient	57.5315	M	Negative
1359	Outpatient	43.2603	M	Negative
1360	Outpatient	32.9562	F	Negative
1361	Outpatient	48.1315	M	Negative
1362	Outpatient	32.9671	M	Negative
1363	Outpatient	45.9452	F	Negative
1363	Outpatient	46.7808	F	Negative
1364	Outpatient	37.2822	M	Negative
1365	Outpatient	22.4795	F	Negative
1365	Outpatient	23.5726	F	Negative
1366	Outpatient	24.6904	F	Negative
1367	Outpatient	53.7205	F	Negative
1368	Outpatient	34.7644	F	Negative
1369	Outpatient	32.389	F	Negative
1370	Inpatient	27.4767	F	Negative
1371	Outpatient	29.1781	M	Negative
1372	Outpatient	44.3534	M	Negative
1373	Outpatient	32.7918	F	Negative
1374	Outpatient	34.1973	F	Negative
1375	Outpatient	31.411	F	Negative
1376	Inpatient	62.3589	M	Negative
1377	Outpatient	51.3726	F	Negative
1378	Outpatient	73.4466	F	Negative
1379	Inpatient	1.16712	F	Negative
1380	Outpatient	67.4164	M	Negative
1381	Outpatient	41.4959	M	Negative
1382	Outpatient	31.1918	F	Negative
1383	Outpatient	65.9699	F	Negative
1384	Outpatient	33.9726	F	Negative
1384	Outpatient	35.2822	F	Negative
1385	Inpatient	15.9342	F	Negative
1386	Inpatient	61.0658	F	Negative
1386	Outpatient	62.2164	F	Negative
1387	Outpatient	30.5671	M	Negative
1387	Outpatient	31.0274	M	Negative
1388	Outpatient	24.011	M	Negative
1389	Outpatient	32.9616	F	Negative
1390	Outpatient	31.5534	F	Negative
1391	Outpatient	38.0164	F	Negative
1392	Outpatient	32.8493	M	Negative
1392	Outpatient	33.1342	M	Negative
1393	Outpatient	38.7096	F	Negative
1394	Outpatient	35.3671	M	Negative
1395	Outpatient	32.1534	M	Negative
1396	Outpatient	31.1534	F	Negative
1397	Outpatient	21.526	M	Negative
1398	Outpatient	30.726	M	Negative
1398	Outpatient	31.2438	M	Negative
1398	Outpatient	31.6849	M	Negative
1399	Outpatient	61.4274	F	Negative
1400	Outpatient	53.537	M	Negative
1401	Outpatient	31.4411	M	Negative
1402	Inpatient	65.0877	F	Negative
1403	Outpatient	22.9863	M	Negative
1404	Outpatient	32.6822	F	Negative
1405	Outpatient	41.8849	M	Negative
1406	Outpatient	60.0192	M	Negative
1407	Outpatient	34.5808	F	Negative
1408	Outpatient	62.8411	M	Negative
1409	Outpatient	36.2438	F	Negative
1410	Outpatient	11.3096	M	Negative
1411	Outpatient	20.6219	M	Negative
1412	Outpatient	29.3096	F	Negative
1413	Outpatient	50.9808	M	Negative
1413	Outpatient	51.0027	M	Negative
1414	Outpatient	45.3918	M	Negative
1414	Outpatient	45.6521	M	Negative
1414	Outpatient	45.8438	M	Negative
1415	Outpatient	34.6192	F	Negative
1416	Outpatient	26.0521	M	Negative
1417	Outpatient	29.4027	M	Negative
1418	Outpatient	24.7123	M	Negative
1419	Outpatient	27.7123	M	Negative
1420	Outpatient	35.5534	F	Negative
1421	Outpatient	28.7836	F	Negative
1422	Outpatient	66.9068	F	Negative
1423	Outpatient	15.3425	F	Negative
1424	Outpatient	24.811	F	Negative
1425	Outpatient	50.8027	M	Negative
1426	Inpatient	67.4685	M	Negative
1427	Outpatient	39.0164	F	Negative
1428	Outpatient	21.6767	F	Negative
1429	Outpatient	31.0767	F	Negative
1430	Outpatient	27.3726	F	Negative
1431	Emergency Department	30.5863	F	Negative
1432	Outpatient	37.5534	F	Negative
1433	Outpatient	34.0137	F	Negative
1434	Outpatient	21.0493	F	Negative
1435	Outpatient	33.5014	F	Negative
1436	Outpatient	70.0986	F	Negative
1437	Outpatient	44.137	M	Negative
1438	Inpatient	14.8274	F	Negative
1439	Outpatient	17.0575	F	Negative
1440	Outpatient	29.1616	F	Negative
1441	Outpatient	38.4	F	Negative
1442	Outpatient	66.3534	F	Negative
1443	Outpatient	54.1973	F	Negative
1444	Outpatient	49.5123	M	Negative
1445	Outpatient	55.5699	F	Negative
1446	Outpatient	36.411	F	Negative
1447	Outpatient	24.6164	F	Negative
1448	Outpatient	27.9671	F	Negative
1449	Outpatient	20.8795	F	Negative
1450	Outpatient	50.4164	F	Negative
1451	Outpatient	21.937	F	Negative
1452	Outpatient	49.5123	M	Negative
1453	Outpatient	27.537	M	Negative
1454	Outpatient	41.3671	M	Negative
1455	Outpatient	37.0301	M	Negative
1456	Outpatient	29.9562	M	Negative
1457	Inpatient	33.3123	M	Negative
1458	Outpatient	54.7671	M	Negative
1458	Inpatient	56.0082	M	Negative
1459	Inpatient	49.7041	M	Negative
1460	Outpatient	30.9726	M	Negative
1461	Outpatient	54.6658	F	Negative
1462	Outpatient	20.0055	M	Negative
1463	Outpatient	33.2356	F	Negative
1464	Outpatient	23.8712	F	Negative
1465	Outpatient	26.4164	F	Negative
1466	Outpatient	50.2986	M	Negative
1467	Outpatient	27.3699	F	Negative
1468	Inpatient	65.4356	M	Negative
1469	Inpatient	46.0904	M	Negative
1470	Outpatient	36.7151	F	Negative
1471	Inpatient	62.2959	M	Negative
1472	Outpatient	37.0493	F	Negative
1473	Inpatient	18.4959	F	Negative
1474	Outpatient	26.9123	F	Negative
1475	Outpatient	29.7342	F	Negative
1476	Inpatient	47.5726	M	Negative
1476	Outpatient	47.9205	M	Negative
1477	Outpatient	32.0822	F	Negative
1478	Outpatient	55.9123	F	Negative
1478	Outpatient	56.0384	F	Negative
1479	Outpatient	37.3589	F	Negative
1480	Outpatient	32.2959	F	Negative
1481	Outpatient	22.6082	F	Negative
1482	Outpatient	31.3479	F	Negative
1483	Outpatient	59.9863	F	Negative
1484	Outpatient	23.2466	F	Negative
1485	Outpatient	39.4274	M	Negative
1486	Outpatient	25.8027	M	Negative
1487	Outpatient	25.9644	M	Negative
1488	Emergency Department	47.1616	M	Negative
1489	Outpatient	36.4027	F	Negative
1490	Outpatient	34.3151	M	Negative
1491	Outpatient	35.4247	M	Negative
1492	Outpatient	47.2027	F	Negative
1493	Inpatient	81.4192	F	Negative
1494	Inpatient	29.4795	M	Negative
1495	Outpatient	26.4904	F	Negative
1496	Outpatient	21.3616	F	Negative
1497	Outpatient	53.2055	M	Negative
1498	Outpatient	71.5288	M	Negative
1499	Outpatient	53.5041	F	Negative
1500	Inpatient	55.3205	M	Negative
1500	Inpatient	55.4795	M	Negative
1501	Outpatient	31.0712	F	Negative
1502	Outpatient	37.3233	M	Negative
1503	Inpatient	2.72329	M	Negative
1504	Outpatient	40.8575	F	Negative
1505	Inpatient	27.1425	F	Negative
1506	Outpatient	36.4027	M	Negative
1507	Outpatient	22.074	M	Negative
1508	Outpatient	28.8219	F	Negative
1509	Inpatient	49.8959	F	Negative
1510	Outpatient	Unknown	Unknown	Negative
1510	Outpatient	Unknown	Unknown	Negative
1510	Outpatient	Unknown	Unknown	Negative
1510	Outpatient	Unknown	Unknown	Negative
1510	Outpatient	Unknown	Unknown	Negative
1510	Outpatient	Unknown	Unknown	Negative
1510	Outpatient	Unknown	Unknown	Negative
1510	Outpatient	Unknown	Unknown	Negative
1510	Outpatient	Unknown	Unknown	Negative
1510	Outpatient	Unknown	Unknown	Negative
1511	Outpatient	16.6247	M	Negative
1512	Outpatient	66.8384	M	Negative
1513	Outpatient	72.3342	F	Negative
1514	Outpatient	62.6904	F	Negative
1515	Outpatient	40.6438	F	Negative
1516	Outpatient	26.4192	M	Negative
1517	Outpatient	19.7041	M	Negative
1518	Outpatient	20.5288	M	Negative
1519	Outpatient	34.6137	M	Negative
1520	Outpatient	34.3781	F	Negative
1521	Outpatient	17.4164	F	Negative
1522	Outpatient	38.1781	F	Negative
1523	Emergency Department	48.4466	F	Negative
1524	Outpatient	37.6027	M	Negative
1525	Outpatient	32.9918	F	Negative
1526	Outpatient	27.6466	F	Negative
1527	Inpatient	24.9808	F	Negative
1528	Outpatient	31.8877	F	Negative
1529	Outpatient	16.411	F	Negative
1530	Inpatient	34.7397	M	Negative
1531	Outpatient	18.9479	M	Negative
1531	Outpatient	19.9699	M	Negative
1532	Outpatient	29.5836	M	Negative
1533	Outpatient	25.9288	F	Negative
1534	Outpatient	52.4658	F	Negative
1535	Outpatient	16.9342	F	Negative
1536	Outpatient	36.937	F	Negative
1537	Inpatient	66.7945	F	Negative
1538	Outpatient	63.463	M	Negative
1539	Outpatient	58.7342	F	Negative
1540	Outpatient	69.6904	F	Negative
1541	Inpatient	47.6301	M	Negative
1542	Outpatient	19.7178	F	Negative
1543	Outpatient	28.0137	F	Negative
1544	Inpatient	15.9315	F	Negative
1545	Outpatient	38.7753	M	Negative
1546	Outpatient	29.1178	F	Negative
1547	Outpatient	33.9397	M	Negative
1548	Outpatient	25.8219	F	Negative
1549	Inpatient	23.5836	F	Negative
1550	Outpatient	30.5589	F	Negative
1551	Outpatient	59.1945	M	Negative
1552	Outpatient	15.7014	M	Negative
1553	Outpatient	48.537	M	Negative
1554	Outpatient	28.3644	M	Negative
1554	Outpatient	30.011	M	Negative
1555	Outpatient	32.0603	F	Negative
1555	Outpatient	33.1315	F	Negative
1556	Outpatient	61.7781	F	Negative
1557	Outpatient	30.726	F	Negative
1558	Exposure	Unknown	Unknown	Negative
1558	Exposure	Unknown	Unknown	Negative
1558	Exposure	Unknown	Unknown	Negative
1559	Inpatient	40.9562	M	Negative
1560	Outpatient	58.6247	M	Negative
1561	Outpatient	27.411	F	Negative
1562	Outpatient	32.2384	F	Negative
1563	Outpatient	29.3616	F	Negative
1564	Inpatient	46.9671	M	Negative
1565	Outpatient	45.5945	M	Negative
1566	Outpatient	21.1342	M	Negative
1567	Outpatient	18.7151	M	Negative
1568	Outpatient	43.4247	F	Negative
1568	Outpatient	44.1425	F	Negative
1569	Inpatient	18.6164	M	Negative
1570	Outpatient	21.1342	F	Negative
1571	Outpatient	22.3671	F	Negative
1572	Outpatient	21.3973	F	Negative
1573	Outpatient	39.074	F	Negative
1574	Inpatient	35.9452	M	Negative
1575	Inpatient	39.8466	M	Negative
1576	Outpatient	63.5671	F	Negative
1577	Outpatient	24.6384	M	Negative
1578	Outpatient	32.7479	F	Negative
1579	Inpatient	31.9808	F	Negative
1580	Outpatient	28.0986	F	Negative
1581	Outpatient	28.0986	F	Negative
1582	Inpatient	64.2849	M	Negative
1583	Outpatient	39.1479	M	Negative
1584	Outpatient	39.2274	F	Negative
1585	Inpatient	68.1973	M	Negative
1586	Outpatient	32.1918	F	Negative
1587	Outpatient	36.1781	M	Negative
1588	Inpatient	59.189	M	Negative
1589	Outpatient	46.2603	M	Negative
1590	Outpatient	51.811	F	Negative
1591	Outpatient	59.4466	F	Negative
1592	Outpatient	53.4795	M	Negative
1593	Outpatient	54.7507	M	Negative
1593	Outpatient	55.3288	M	Negative
1594	Outpatient	27.8082	M	Negative
1595	Outpatient	63.1507	F	Negative
1596	Outpatient	33.0384	M	Negative
1597	Outpatient	51.8274	M	Negative
1598	Outpatient	43.2247	F	Negative
1599	Outpatient	34.6603	M	Negative
1600	Outpatient	29.9315	F	Negative
1601	Outpatient	29.5753	F	Negative
1602	Outpatient	15.9589	F	Negative
1603	Outpatient	26.3068	F	Negative
1604	Outpatient	18.1808	F	Negative
1605	Outpatient	34.5808	F	Negative
1606	Inpatient	29.9616	F	Negative
1607	Outpatient	68.2959	F	Negative
1608	Outpatient	30.0959	M	Negative
1609	Inpatient	44.8411	F	Negative
1610	Outpatient	30.1753	F	Negative
1611	Outpatient	47.0767	F	Positive	1034.59	Multi-spot	Positive, HIV-1	Positive
1612	Inpatient	28.6247	M	Negative
1613	Outpatient	15.6438	M	Negative
1614	Outpatient	41.5753	M	Negative
1615	Outpatient	33.3863	F	Negative
1616	Outpatient	56.0192	M	Negative
1617	Outpatient	27.274	F	Negative
1618	Outpatient	24.3562	M	Negative
1619	Outpatient	28.4384	F	Negative
1620	Outpatient	34.9096	F	Negative
1621	Outpatient	32.6712	M	Negative
1622	Outpatient	29.7452	F	Negative
1623	Outpatient	39.926	M	Negative
1624	Inpatient	30.5781	F	Negative
1625	Outpatient	30.6247	M	Negative
1626	Outpatient	37.6384	F	Negative
1627	Outpatient	35.0027	F	Negative
1628	Outpatient	27.463	F	Negative
1629	Outpatient	28.6411	F	Negative
1630	Inpatient	25.9151	M	Negative
1630	Outpatient	26.389	M	Negative
1630	Inpatient	27	M	Negative
1631	Emergency Department	23.4329	F	Negative
1632	Outpatient	58.6493	F	Negative
1633	Outpatient	75.5178	F	Negative
1634	Outpatient	30.2082	F	Negative
1635	Outpatient	29.4712	M	Negative
1636	Outpatient	69.6438	F	Negative
1637	Outpatient	38.6493	M	Negative
1638	Outpatient	18.8164	M	Negative
1639	Inpatient	53.8	M	Negative
1640	Outpatient	56.5014	F	Negative
1641	Outpatient	46.6384	M	Negative
1642	Outpatient	58.211	F	Negative
1643	Outpatient	36.9315	M	Negative
1644	Inpatient	50.2767	M	Negative
1645	Outpatient	23.0904	M	Negative
1646	Inpatient	58.5397	M	Negative
1647	Outpatient	19.8192	F	Negative
1648	Emergency Department	28.674	F	Negative
1649	Outpatient	68.5425	F	Negative
1650	Outpatient	27.4795	M	Negative
1651	Outpatient	25.0986	F	Negative
1652	Outpatient	34.1151	F	Negative
1653	Outpatient	18.8795	F	Negative
1654	Inpatient	58.926	M	Negative
1655	Outpatient	42.4438	M	Negative
1656	Inpatient	22.1973	F	Negative
1657	Emergency Department	55.6548	F	Negative
1658	Outpatient	49.2904	F	Negative
1659	Outpatient	28.1781	M	Negative
1660	Outpatient	57.7562	F	Negative
1661	Inpatient	61.0849	M	Negative
1662	Outpatient	58.6521	F	Negative
1663	Outpatient	41.5753	F	Negative
1663	Outpatient	42.3808	F	Negative
1664	Outpatient	24.5863	F	Negative
1665	Outpatient	55.6521	M	Negative
1666	Outpatient	56.7945	M	Negative
1667	Outpatient	35.6137	F	Negative
1667	Outpatient	36.1616	F	Negative
1668	Outpatient	34.0055	M	Negative
1669	Inpatient	13.5945	F	Negative
1670	Outpatient	67.8301	F	Negative
1671	Inpatient	41.3726	F	Negative
1672	Outpatient	19.0712	F	Negative
1673	Outpatient	63.4274	M	Negative
1674	Outpatient	42.3205	F	Negative
1675	Outpatient	28.6603	F	Negative
1676	Inpatient	51.2932	F	Negative
1677	Inpatient	23.3945	M	Negative
1678	Outpatient	28.5781	F	Negative
1679	Outpatient	25.863	F	Negative
1680	Outpatient	32.3233	F	Negative
1680	Outpatient	32.8027	F	Negative
1681	Outpatient	57.1918	M	Negative
1682	Outpatient	47.7123	F	Negative
1683	Outpatient	46.6	M	Negative
1684	Outpatient	40.0795	M	Negative
1685	Outpatient	21.8384	F	Negative
1686	Outpatient	38.4192	M	Negative
1687	Inpatient	62.0137	M	Negative
1688	Inpatient	21.3973	M	Negative
1689	Inpatient	63.5945	M	Negative
1690	Outpatient	39.0521	M	Negative
1691	Outpatient	44.2247	F	Negative
1692	Outpatient	19.2986	F	Negative
1693	Outpatient	38.6767	F	Negative
1694	Outpatient	22.1836	F	Negative
1695	Outpatient	41	M	Negative
1696	Outpatient	37.0685	F	Negative
1697	Outpatient	31.0466	F	Negative
1698	Outpatient	10.737	F	Negative
1699	Inpatient	35.9945	M	Negative
1700	Outpatient	47.211	M	Negative
1701	Outpatient	29.4055	F	Negative
1702	Outpatient	24.4329	F	Negative
1703	Outpatient	18.1425	F	Negative
1704	Inpatient	59.0274	F	Negative
1705	Inpatient	47.3205	M	Negative
1706	Outpatient	19.9616	F	Negative
1707	Outpatient	25.8521	M	Negative
1708	Outpatient	72.9918	M	Negative
1709	Outpatient	68.4822	M	Negative
1710	Outpatient	26.1562	F	Negative
1711	Inpatient	73.3589	M	Negative
1712	Outpatient	16.0932	M	Negative
1713	Outpatient	32.7562	M	Negative
1714	Outpatient	51.3863	F	Negative
1715	Outpatient	29.4575	F	Negative
1715	Outpatient	30.4986	F	Negative
1716	Emergency Department	65.9425	M	Negative
1717	Outpatient	38.9534	F	Negative
1717	Outpatient	39.5918	F	Negative
1718	Inpatient	9.33425	M	Negative
1719	Outpatient	32.3589	F	Negative
1720	Emergency Department	19.0219	F	Negative
1721	Inpatient	42.9342	M	Negative
1722	Inpatient	63.8603	M	Negative
1723	Outpatient	55.6986	M	Negative
1724	Outpatient	22.337	F	Negative
1725	Emergency Department	21.6575	M	Negative
1726	Outpatient	25.0959	F	Negative
1727	Outpatient	22.4493	F	Negative
1728	Inpatient	35.3945	F	Negative
1729	Outpatient	24.1562	M	Negative
1730	Inpatient	53.5342	F	Negative
1731	Inpatient	30.5945	M	Negative
1732	Outpatient	33.7726	F	Negative
1733	Outpatient	33.0384	F	Negative
1734	Outpatient	43.1781	F	Negative
1734	Outpatient	43.589	F	Negative
1735	Inpatient	66.3863	M	Negative
1736	Outpatient	51.1973	M	Negative
1737	Outpatient	56.9753	F	Negative
1738	Outpatient	31.1205	M	Negative
1739	Outpatient	21.2411	M	Negative
1740	Outpatient	35.9041	F	Negative
1741	Inpatient	69.789	M	Negative
1742	Outpatient	15.5397	M	Negative
1743	Outpatient	20.2986	F	Negative
1744	Outpatient	42.4137	M	Negative
1745	Outpatient	30.7671	M	Negative
1746	Outpatient	23.7233	M	Negative
1747	Outpatient	20.4027	M	Negative
1747	Outpatient	20.8082	M	Negative
1748	Outpatient	48.5836	F	Negative
1749	Outpatient	23.5863	F	Negative
1750	Outpatient	18.7918	F	Negative
1750	Outpatient	19.3342	F	Negative
1750	Outpatient	19.9808	F	Negative
1751	Inpatient	51.6575	M	Negative
1752	Outpatient	31.7863	M	Negative
1753	Outpatient	31.5205	F	Negative
1754	Outpatient	27.3315	M	Negative
1755	Outpatient	29.0877	F	Negative
1756	Outpatient	62.4904	F	Negative
1757	Inpatient	50.9233	M	Negative
1758	Outpatient	19.5918	F	Negative
1759	Outpatient	24.4055	M	Negative
1760	Outpatient	31.463	M	Negative
1761	Outpatient	39.9452	F	Negative
1762	Outpatient	17.7726	F	Negative
1762	Emergency Department	18.726	F	Negative
1763	Outpatient	17.7342	M	Negative
1764	Inpatient	19.9781	M	Negative
1765	Outpatient	26.1973	M	Negative
1766	Outpatient	21.2274	F	Negative
1767	Outpatient	65.2356	M	Negative
1768	Outpatient	58.4082	F	Negative
1769	Outpatient	45.8301	F	Negative
1770	Outpatient	44.9068	M	Negative
1771	Outpatient	56.4438	M	Negative
1772	Inpatient	26.9014	M	Negative
1773	Outpatient	64.3205	F	Negative
1774	Inpatient	13.3178	F	Negative
1775	Outpatient	57.326	M	Negative
1776	Outpatient	27.5836	F	Negative
1777	Inpatient	56.4356	F	Negative
1778	Outpatient	33.3808	M	Negative
1779	Outpatient	30.4603	M	Negative
1779	Outpatient	30.9479	M	Negative
1780	Emergency Department	21.8301	M	Negative
1781	Outpatient	29.2904	F	Negative
1782	Emergency Department	6.12603	M	Negative
1783	Emergency Department	6.12603	M	Negative
1784	Outpatient	54.9342	M	Negative
1785	Outpatient	30.2959	F	Negative
1786	Outpatient	30.6932	M	Negative
1787	Outpatient	2.1726	M	Negative
1788	Outpatient	64.5041	M	Negative
1789	Outpatient	45.0959	M	Positive	921.94	Multi-spot	Positive, HIV-1	Positive
1790	Outpatient	59.5397	M	Negative
1791	Inpatient	63.3836	M	Negative
1792	Outpatient	59.6849	M	Negative
1793	Outpatient	63.8575	M	Negative
1794	Inpatient	54.7644	M	Negative
1795	Outpatient	23.6192	F	Negative
1796	Outpatient	35.9397	F	Negative
1797	Outpatient	54.0301	F	Negative
1798	Outpatient	37.5096	F	Negative
1799	Outpatient	25.074	F	Negative
1799	Emergency Department	25.8795	F	Negative
1800	Outpatient	67.0986	F	Negative
1801	Outpatient	58.9507	F	Negative
1802	Outpatient	33.8301	F	Negative
1803	Outpatient	65.6301	M	Negative
1804	Outpatient	31.1973	F	Negative
1805	Outpatient	68.5315	M	Negative
1806	Outpatient	51.2411	F	Negative
1807	Outpatient	28.3781	F	Negative
1808	Outpatient	20.6795	F	Negative
1809	Outpatient	17.4685	M	Negative
1810	Inpatient	28.8795	M	Negative
1811	Outpatient	56.7507	M	Negative
1811	Outpatient	56.8822	M	Negative
1811	Outpatient	57.0795	M	Negative
1811	Outpatient	57.4027	M	Negative
1811	Outpatient	57.6685	M	Negative
1812	Outpatient	2.31507	M	Negative
1813	Outpatient	32.2932	F	Negative
1814	Outpatient	29.1836	F	Negative
1815	Outpatient	23.2849	M	Negative
1816	Outpatient	37.674	F	Negative
1817	Outpatient	26.3562	F	Negative
1818	Outpatient	54.9644	F	Negative
1819	Outpatient	17.5945	M	Negative
1819	Outpatient	17.7096	M	Negative
1820	Outpatient	63.2904	M	Negative
1821	Outpatient	64.0301	M	Negative
1822	Outpatient	53.6	M	Negative
1823	Outpatient	25.463	F	Negative
1824	Outpatient	23.8438	F	Negative
1824	Outpatient	24.4219	F	Negative
1825	Outpatient	62.1178	M	Negative
1826	Emergency Department	33.989	M	Negative
1827	Outpatient	18.3288	M	Negative
1827	Outpatient	18.4055	M	Negative
1827	Outpatient	18.8658	M	Negative
1828	Outpatient	63.863	F	Negative
1829	Inpatient	38.3397	F	Negative
1830	Outpatient	25.0548	F	Negative
1831	Outpatient	21.5151	F	Negative
1832	Outpatient	42.0274	F	Negative
1833	Outpatient	23.3151	F	Negative
1834	Outpatient	43.1205	F	Negative
1835	Inpatient	59.0822	M	Negative
1836	Outpatient	16.8356	M	Negative
1837	Inpatient	62.7863	M	Negative
1838	Outpatient	23.9562	F	Negative
1839	Outpatient	40.6384	F	Negative
1840	Outpatient	72.9671	F	Negative
1841	Outpatient	43.789	F	Negative
1842	Outpatient	21.4767	F	Negative
1843	Outpatient	26.0384	M	Negative
1844	Outpatient	51.9973	M	Negative
1845	Outpatient	29.8521	F	Negative
1846	Outpatient	39.0329	F	Negative
1847	Outpatient	30.2438	F	Negative
1848	Outpatient	24.1178	F	Negative
1849	Outpatient	22.6055	F	Negative
1849	Outpatient	22.7288	F	Negative
1850	Inpatient	48.6877	M	Negative
1851	Outpatient	21.9534	F	Negative
1852	Outpatient	39.5589	F	Negative
1853	Outpatient	26.9014	F	Negative
1854	Outpatient	24.6384	F	Negative
1855	Outpatient	40.7589	F	Negative
1856	Outpatient	34.6575	F	Negative
1857	Outpatient	35.9397	F	Negative
1858	Outpatient	25.2493	F	Negative
1859	Outpatient	42.9534	F	Negative
1860	Outpatient	36.3315	F	Negative
1861	Outpatient	26.4219	F	Negative
1862	Outpatient	82.8493	F	Negative
1863	Outpatient	47.6685	F	Negative
[truncated: 9,988 more rows]
