# Supplementary material for: Data on the relationship of signal-to-cutoff ratio of two HIV antigen/antibody combination assays to subsequent confirmation of HIV-1 infection in a low-prevalence population
Source: Data Brief. 2020 May 16;31:105707. doi: 10.1016/j.dib.2020.105707 (PMC7243050; doi:10.1016/j.dib.2020.105707)
Supplement: Supplementary file 2 [file mmc2.xlsx]

## Sheet: Sheet1
Unique Patient # (Deidentified)	Patient Location at Time of Testing	Age	Sex	HIV Screen Result (Bioplex)	Raw S/CO Value	Confirmation Method	Confirmation Result	HIV-1 PCR
2486	Outpatient	56.9288	M	Negative	0.01
5692	Outpatient	17.7342	M	Negative	0.01
4008	Inpatient	34.1918	F	Negative	0.02
6631	Inpatient	58.274	F	Negative	0.02
5990	Emergency Department	26.8849	M	Negative	0.02
2170	Outpatient	26.7534	F	Negative	0.02
1098	Inpatient	49.0685	M	Negative	0.02
1864	Outpatient	47.5233	F	Negative	0.02
Exposure	Exposure	Unknown	Unknown	Negative	0.02
3505	Inpatient	15.4603	M	Negative	0.03
1390	Inpatient	37.0027	M	Negative	0.03
5419	Inpatient	49.8301	F	Negative	0.03
5027	Inpatient	58.7151	M	Negative	0.03
7522	Inpatient	69.0493	M	Negative	0.03
8865	Inpatient	60.0411	F	Negative	0.03
2874	Emergency Department	57.9123	M	Negative	0.03
201	Outpatient	24.1781	F	Negative	0.03
5814	Outpatient	26.3973	M	Negative	0.03
3523	Outpatient	17.2301	M	Negative	0.03
3275	Outpatient	33.4932	F	Negative	0.03
6617	Outpatient	21.9726	F	Negative	0.03
8162	Outpatient	29.3753	F	Negative	0.03
9550	Inpatient	66.0767	M	Negative	0.03
1212	Outpatient	24.5288	F	Negative	0.03
4463	Outpatient	33.663	F	Negative	0.03
2419	Outpatient	63.7644	M	Negative	0.03
4622	Outpatient	58.4466	F	Negative	0.03
7217	Outpatient	58.4356	M	Negative	0.03
28	Outpatient	18.3288	F	Negative	0.03
6759	Outpatient	17.1918	F	Negative	0.03
315	Inpatient	56.337	M	Negative	0.04
4642	Inpatient	58.9671	F	Negative	0.04
9610	Inpatient	54.1863	F	Negative	0.04
5222	Inpatient	34.4685	M	Negative	0.04
2853	Inpatient	35.9534	F	Negative	0.04
417	Inpatient	69.9781	M	Negative	0.04
75	Inpatient	53.8274	M	Negative	0.04
6175	Outpatient	22.9671	F	Negative	0.04
1216	Emergency Department	69.5863	M	Negative	0.04
2116	Outpatient	19.5836	M	Negative	0.04
5117	Outpatient	26.2219	F	Negative	0.04
6399	Outpatient	29.8932	F	Negative	0.04
7808	Outpatient	22.2575	F	Negative	0.04
7056	Outpatient	22.1781	F	Negative	0.04
1786	Outpatient	29.2438	F	Negative	0.04
2107	Outpatient	29.2082	F	Negative	0.04
170	Outpatient	5.80548	M	Negative	0.04
8074	Outpatient	19	M	Negative	0.04
430	Outpatient	24.874	F	Negative	0.04
487	Outpatient	20.8411	F	Negative	0.04
2200	Outpatient	66.8411	M	Negative	0.04
1796	Inpatient	77.063	M	Negative	0.04
5824	Inpatient	33.4658	M	Negative	0.04
445	Outpatient	23.6658	F	Negative	0.04
2182	Outpatient	23.9288	F	Negative	0.04
3409	Outpatient	27.3288	F	Negative	0.04
5475	Outpatient	26.6548	F	Negative	0.04
6098	Outpatient	23.8548	F	Negative	0.04
6261	Outpatient	22.6027	F	Negative	0.04
9130	Outpatient	29.0438	F	Negative	0.04
9751	Outpatient	19.1836	F	Negative	0.04
3660	Outpatient	40.4795	F	Negative	0.04
6911	Outpatient	27.5068	F	Negative	0.04
1656	Outpatient	39.6274	F	Negative	0.04
6095	Outpatient	21.9315	F	Negative	0.04
3805	Outpatient	29.8466	F	Negative	0.04
1292	Outpatient	69.0055	M	Negative	0.04
6099	Outpatient	35.8493	M	Negative	0.04
8335	Outpatient	66.2274	M	Negative	0.04
6862	Outpatient	40.8658	F	Negative	0.04
6300	Outpatient	24.7479	F	Negative	0.04
Exposure	Exposure	Unknown	Unknown	Negative	0.04
Exposure	Exposure	Unknown	Unknown	Negative	0.04
1080	Inpatient	28.4411	M	Negative	0.05
781	Inpatient	40.3151	M	Negative	0.05
741	Inpatient	37.4027	M	Negative	0.05
4473	Inpatient	21.2795	M	Negative	0.05
753	Inpatient	22.1014	M	Negative	0.05
7332	Inpatient	19.7425	M	Negative	0.05
7837	Inpatient	43.0603	F	Negative	0.05
2815	Inpatient	54.6767	F	Negative	0.05
9082	Inpatient	72.9205	F	Negative	0.05
5214	Inpatient	34.926	F	Negative	0.05
167	Inpatient	60.1644	F	Negative	0.05
7019	Inpatient	42.7123	F	Negative	0.05
9163	Inpatient	62.6959	M	Negative	0.05
9272	Inpatient	50.0247	M	Negative	0.05
9776	Inpatient	61.5151	M	Negative	0.05
2966	Outpatient	71.8247	F	Negative	0.05
8925	Emergency Department	23.4192	F	Negative	0.05
9798	Emergency Department	28.3123	M	Negative	0.05
885	Outpatient	32.3123	F	Negative	0.05
2000	Outpatient	26.2548	F	Negative	0.05
5654	Outpatient	23.0658	F	Negative	0.05
6467	Outpatient	26.8192	M	Negative	0.05
7614	Outpatient	25.989	F	Negative	0.05
7702	Outpatient	23.8877	F	Negative	0.05
5864	Outpatient	21.9342	F	Negative	0.05
8080	Outpatient	35.8027	F	Negative	0.05
8299	Outpatient	22.8027	M	Negative	0.05
2156	Outpatient	18.326	F	Negative	0.05
4402	Outpatient	25.8493	M	Negative	0.05
4958	Outpatient	29.0027	F	Negative	0.05
5257	Outpatient	28.4658	M	Negative	0.05
6067	Outpatient	20.5233	F	Negative	0.05
6455	Outpatient	23.9479	F	Negative	0.05
6567	Outpatient	33.8329	M	Negative	0.05
8025	Outpatient	20.8849	M	Negative	0.05
8264	Outpatient	35.6164	F	Negative	0.05
8536	Outpatient	18.0438	M	Negative	0.05
2092	Outpatient	18.0795	F	Negative	0.05
3243	Outpatient	8.12877	F	Negative	0.05
6157	Outpatient	15.0466	F	Negative	0.05
4108	Outpatient	45.937	M	Negative	0.05
138	Outpatient	34.3918	F	Negative	0.05
418	Outpatient	32.7452	F	Negative	0.05
1014	Outpatient	31.0822	F	Negative	0.05
2224	Outpatient	28.1507	F	Negative	0.05
2414	Outpatient	20.5671	F	Negative	0.05
3030	Outpatient	24.8164	F	Negative	0.05
3538	Outpatient	29.4658	F	Negative	0.05
3564	Outpatient	30.6822	F	Negative	0.05
3836	Outpatient	25.5288	F	Negative	0.05
4850	Outpatient	31.6301	F	Negative	0.05
4976	Outpatient	34.8521	F	Negative	0.05
5536	Outpatient	36.0767	F	Negative	0.05
6210	Outpatient	27.0849	F	Negative	0.05
6809	Outpatient	24.6877	F	Negative	0.05
7067	Outpatient	19.4274	F	Negative	0.05
7068	Outpatient	35.2219	F	Negative	0.05
8777	Outpatient	28.9589	F	Negative	0.05
8838	Outpatient	24.126	F	Negative	0.05
9563	Outpatient	27.5671	F	Negative	0.05
2883	Outpatient	30.0082	F	Negative	0.05
3530	Outpatient	18.0603	F	Negative	0.05
6222	Outpatient	32.6712	F	Negative	0.05
5629	Inpatient	42.3973	M	Negative	0.05
3085	Outpatient	75.5479	M	Negative	0.05
3484	Inpatient	37.5479	M	Negative	0.05
766	Outpatient	48.9288	F	Negative	0.05
1398	Outpatient	32.7479	F	Negative	0.05
1925	Outpatient	37.2767	F	Negative	0.05
1928	Outpatient	32.0329	F	Negative	0.05
5053	Outpatient	30.9973	F	Negative	0.05
5640	Outpatient	28.0795	F	Negative	0.05
6403	Outpatient	35.9644	F	Negative	0.05
6652	Outpatient	26.811	F	Negative	0.05
7224	Outpatient	25.3671	F	Negative	0.05
7887	Outpatient	37.7808	F	Negative	0.05
8937	Outpatient	31.3315	F	Negative	0.05
1085	Outpatient	22.2055	F	Negative	0.05
3763	Outpatient	25.989	F	Negative	0.05
7214	Outpatient	23.1014	F	Negative	0.05
8196	Outpatient	21.8493	F	Negative	0.05
34	Outpatient	28.3753	F	Negative	0.05
8222	Outpatient	34.1205	F	Negative	0.05
8305	Outpatient	26.9918	F	Negative	0.05
8919	Outpatient	45.2822	F	Negative	0.05
2590	Inpatient	14.4055	F	Negative	0.05
8268	Inpatient	33.211	M	Negative	0.05
199	Outpatient	28.6603	M	Negative	0.05
1909	Outpatient	58.5753	F	Negative	0.05
2535	Outpatient	59.4685	M	Negative	0.05
4186	Outpatient	73.9534	F	Negative	0.05
5901	Outpatient	30.1288	M	Negative	0.05
7461	Outpatient	61.2247	F	Negative	0.05
9304	Outpatient	57.2685	M	Negative	0.05
9552	Outpatient	53.3973	M	Negative	0.05
1588	Outpatient	32.7068	F	Negative	0.05
2225	Outpatient	19.0274	F	Negative	0.05
8544	Outpatient	28.2685	M	Negative	0.05
9709	Outpatient	23.2493	F	Negative	0.05
1921	Outpatient	25.3342	F	Negative	0.05
2999	Outpatient	35.3452	M	Negative	0.05
4656	Outpatient	52.8575	M	Negative	0.05
Exposure	Exposure	Unknown	Unknown	Negative	0.05
Exposure	Exposure	Unknown	Unknown	Negative	0.05
Exposure	Exposure	Unknown	Unknown	Negative	0.05
8480	Inpatient	15.3233	F	Negative	0.06
3579	Inpatient	62.4164	M	Negative	0.06
5102	Inpatient	48.5781	F	Negative	0.06
8352	Inpatient	65.9041	M	Negative	0.06
1908	Inpatient	50.1671	M	Negative	0.06
3640	Inpatient	56.9233	M	Negative	0.06
9335	Inpatient	28.0301	F	Negative	0.06
388	Inpatient	66.9699	F	Negative	0.06
2263	Inpatient	20.0274	M	Negative	0.06
3319	Inpatient	36.3452	M	Negative	0.06
4942	Inpatient	45.8329	F	Negative	0.06
8759	Inpatient	60.3205	F	Negative	0.06
4030	Inpatient	32.9781	M	Negative	0.06
666	Inpatient	71.2192	F	Negative	0.06
9052	Inpatient	53.589	M	Negative	0.06
9186	Inpatient	30.5452	F	Negative	0.06
6033	Inpatient	51.6247	F	Negative	0.06
7574	Outpatient	69.2164	M	Negative	0.06
450	Emergency Department	29.7123	M	Negative	0.06
7199	Emergency Department	28.3836	F	Negative	0.06
7942	Emergency Department	28.6247	M	Negative	0.06
7750	Outpatient	72.8356	F	Negative	0.06
69	Outpatient	25.9233	F	Negative	0.06
96	Outpatient	34.7205	F	Negative	0.06
1021	Outpatient	24.1726	F	Negative	0.06
1301	Outpatient	25.8493	F	Negative	0.06
1521	Outpatient	33.4822	M	Negative	0.06
1786	Outpatient	29.1014	F	Negative	0.06
1980	Outpatient	28.6466	M	Negative	0.06
2614	Outpatient	20.211	M	Negative	0.06
2689	Outpatient	30.4493	M	Negative	0.06
3111	Outpatient	25.0438	F	Negative	0.06
3241	Outpatient	36.2603	F	Negative	0.06
3357	Outpatient	28.1836	M	Negative	0.06
4125	Outpatient	40.6493	M	Negative	0.06
4167	Outpatient	44.1918	M	Negative	0.06
4711	Outpatient	39.2192	M	Negative	0.06
4851	Outpatient	23.2521	M	Negative	0.06
5003	Outpatient	26.8438	M	Negative	0.06
5315	Outpatient	19.8384	F	Negative	0.06
5650	Outpatient	46.4986	F	Negative	0.06
5718	Outpatient	34.5973	M	Negative	0.06
5968	Outpatient	23.4959	M	Negative	0.06
7195	Outpatient	40.4795	M	Negative	0.06
7928	Outpatient	23.3945	F	Negative	0.06
8876	Outpatient	28.463	M	Negative	0.06
8973	Outpatient	40.126	M	Negative	0.06
9757	Outpatient	28.6685	F	Negative	0.06
978	Outpatient	16.9205	F	Negative	0.06
9537	Outpatient	41.4603	F	Negative	0.06
99	Outpatient	26.1671	F	Negative	0.06
1062	Outpatient	48.0521	F	Negative	0.06
6243	Outpatient	36.7753	M	Negative	0.06
88	Outpatient	36.0247	M	Negative	0.06
266	Outpatient	25.9507	F	Negative	0.06
1376	Outpatient	37.1014	M	Negative	0.06
1693	Outpatient	68.0493	M	Negative	0.06
2392	Outpatient	67.5068	F	Negative	0.06
3120	Outpatient	76.9644	M	Negative	0.06
5633	Outpatient	46.6603	F	Negative	0.06
7505	Outpatient	26.0795	M	Negative	0.06
7880	Outpatient	39.6438	F	Negative	0.06
8770	Outpatient	26	M	Negative	0.06
31	Outpatient	19.463	F	Negative	0.06
2061	Outpatient	18.5699	F	Negative	0.06
4152	Outpatient	16.8795	F	Negative	0.06
4448	Outpatient	18.2247	F	Negative	0.06
8820	Outpatient	17.2438	F	Negative	0.06
1538	Outpatient	61.3945	M	Negative	0.06
7442	Outpatient	49.7151	F	Negative	0.06
9175	Outpatient	64.9726	F	Negative	0.06
161	Outpatient	29.326	F	Negative	0.06
391	Outpatient	28.7151	F	Negative	0.06
935	Outpatient	30.3945	F	Negative	0.06
1846	Outpatient	26.011	F	Negative	0.06
2015	Outpatient	31.0082	F	Negative	0.06
2044	Outpatient	33.5096	F	Negative	0.06
2251	Outpatient	32.0274	F	Negative	0.06
2320	Outpatient	17.0603	F	Negative	0.06
2441	Outpatient	18.0849	F	Negative	0.06
2491	Outpatient	23.5288	F	Negative	0.06
2575	Outpatient	29.6301	F	Negative	0.06
3007	Outpatient	27.6274	F	Negative	0.06
3337	Outpatient	35.126	F	Negative	0.06
3494	Outpatient	22.6082	F	Negative	0.06
3812	Outpatient	27.0411	F	Negative	0.06
4324	Outpatient	28.0658	F	Negative	0.06
4397	Outpatient	25.9781	F	Negative	0.06
4474	Outpatient	23.9507	F	Negative	0.06
4715	Outpatient	38.1562	F	Negative	0.06
4907	Outpatient	31.8712	F	Negative	0.06
4983	Outpatient	23.1836	F	Negative	0.06
5416	Outpatient	35.726	F	Negative	0.06
5930	Outpatient	29.926	F	Negative	0.06
5948	Outpatient	28.737	F	Negative	0.06
6375	Outpatient	24.6411	F	Negative	0.06
6642	Outpatient	29.7945	F	Negative	0.06
6820	Outpatient	24.5041	F	Negative	0.06
7123	Outpatient	27.6164	F	Negative	0.06
7231	Outpatient	24.1753	F	Negative	0.06
7231	Outpatient	24.1753	F	Negative	0.06
7530	Outpatient	27.2384	F	Negative	0.06
7679	Outpatient	24.3726	F	Negative	0.06
7727	Outpatient	44.1562	F	Negative	0.06
7860	Outpatient	25.263	F	Negative	0.06
8007	Outpatient	26.7753	F	Negative	0.06
8094	Outpatient	30.3589	F	Negative	0.06
8340	Outpatient	30.6904	F	Negative	0.06
8728	Outpatient	23.8685	F	Negative	0.06
9204	Outpatient	28.9205	F	Negative	0.06
9270	Outpatient	51.9342	F	Negative	0.06
5323	Outpatient	33.8932	F	Negative	0.06
6298	Outpatient	29.9123	F	Negative	0.06
9168	Outpatient	33.9562	F	Negative	0.06
926	Outpatient	24.3068	F	Negative	0.06
5611	Outpatient	53.6411	F	Negative	0.06
7918	Outpatient	61.2795	M	Negative	0.06
8495	Outpatient	53.0986	F	Negative	0.06
1380	Outpatient	48.2685	M	Negative	0.06
4631	Outpatient	55.6192	M	Negative	0.06
4633	Outpatient	42.6301	M	Negative	0.06
6174	Outpatient	36.1342	F	Negative	0.06
6386	Outpatient	62.6329	F	Negative	0.06
7300	Outpatient	22.7671	F	Negative	0.06
589	Outpatient	32.9753	F	Negative	0.06
8134	Outpatient	42.7288	M	Negative	0.06
8594	Outpatient	19.1123	F	Negative	0.06
6150	Outpatient	43.4712	F	Negative	0.06
2340	Inpatient	33.2658	M	Negative	0.06
2556	Inpatient	34.474	M	Negative	0.06
3571	Inpatient	57.6959	M	Negative	0.06
6318	Inpatient	58.8986	M	Negative	0.06
6322	Inpatient	72.4603	F	Negative	0.06
6853	Inpatient	41.0192	M	Negative	0.06
7046	Inpatient	59.4877	M	Negative	0.06
23	Outpatient	36.6219	F	Negative	0.06
168	Outpatient	29.611	F	Negative	0.06
1724	Outpatient	21.0192	F	Negative	0.06
1757	Outpatient	29.074	F	Negative	0.06
1833	Outpatient	36.0493	F	Negative	0.06
1911	Outpatient	33.2959	F	Negative	0.06
2495	Outpatient	32.8466	F	Negative	0.06
2615	Outpatient	33.7836	F	Negative	0.06
2706	Outpatient	33.2712	F	Negative	0.06
3528	Outpatient	29.6904	F	Negative	0.06
3849	Outpatient	23.2356	F	Negative	0.06
4138	Outpatient	29.8767	F	Negative	0.06
4453	Outpatient	35.6466	F	Negative	0.06
5155	Outpatient	28.0411	F	Negative	0.06
5307	Outpatient	30.6438	F	Negative	0.06
5490	Outpatient	33.7973	F	Negative	0.06
5498	Outpatient	34.2	F	Negative	0.06
5727	Outpatient	25.9151	F	Negative	0.06
5822	Outpatient	32.0658	F	Negative	0.06
5884	Outpatient	26.5479	F	Negative	0.06
6982	Outpatient	28.5671	F	Negative	0.06
7013	Outpatient	21.9452	F	Negative	0.06
7161	Outpatient	29.1644	F	Negative	0.06
7387	Outpatient	20.0137	F	Negative	0.06
7478	Outpatient	40.8685	F	Negative	0.06
7540	Outpatient	34.3342	F	Negative	0.06
7671	Outpatient	33.8082	F	Negative	0.06
7867	Outpatient	28.3808	F	Negative	0.06
8277	Outpatient	29.8904	F	Negative	0.06
8338	Outpatient	25.0795	F	Negative	0.06
8909	Outpatient	33.5973	F	Negative	0.06
9488	Outpatient	31.2685	F	Negative	0.06
9543	Outpatient	23.2	F	Negative	0.06
9797	Outpatient	34.4219	F	Negative	0.06
9827	Outpatient	29.8438	F	Negative	0.06
756	Outpatient	28.6904	F	Negative	0.06
1755	Outpatient	25.3479	F	Negative	0.06
1755	Outpatient	25.3479	F	Negative	0.06
3210	Outpatient	27.2055	F	Negative	0.06
6593	Outpatient	35.6438	F	Negative	0.06
7903	Outpatient	25.7973	F	Negative	0.06
1392	Outpatient	27.137	F	Negative	0.06
459	Outpatient	26.4219	F	Negative	0.06
1207	Outpatient	31.8548	F	Negative	0.06
1804	Outpatient	29.5041	F	Negative	0.06
4813	Outpatient	31.0795	M	Negative	0.06
4978	Outpatient	35.8384	M	Negative	0.06
6468	Outpatient	34.1616	F	Negative	0.06
6568	Outpatient	28.9644	F	Negative	0.06
7716	Outpatient	36.674	M	Negative	0.06
3493	Outpatient	33.8329	F	Negative	0.06
5259	Inpatient	17.937	F	Negative	0.06
8100	Outpatient	9.82466	M	Negative	0.06
1128	Outpatient	31.3562	F	Negative	0.06
2824	Outpatient	52.3808	F	Negative	0.06
3107	Outpatient	60.4274	M	Negative	0.06
3196	Outpatient	35.7233	F	Negative	0.06
3244	Outpatient	63.2685	M	Negative	0.06
3851	Outpatient	62.7836	F	Negative	0.06
6390	Outpatient	26.8877	F	Negative	0.06
6714	Outpatient	52.8932	F	Negative	0.06
9057	Outpatient	61.4849	M	Negative	0.06
9595	Outpatient	67.2493	M	Negative	0.06
5073	Outpatient	45.7973	M	Negative	0.06
6100	Outpatient	51.6712	F	Negative	0.06
5013	Outpatient	22.0767	F	Negative	0.06
9705	Outpatient	22.6219	M	Negative	0.06
4176	Outpatient	39.5288	F	Negative	0.06
7866	Outpatient	35.074	M	Negative	0.06
544	Outpatient	30.3315	F	Negative	0.06
1746	Outpatient	20.8192	F	Negative	0.06
3537	Outpatient	71.2986	F	Negative	0.06
6246	Outpatient	26.9425	F	Negative	0.06
6402	Outpatient	29.7616	M	Negative	0.06
2574	Outpatient	16.9507	M	Negative	0.06
7508	Outpatient	17.9288	M	Negative	0.06
Exposure	Exposure	Unknown	Unknown	Negative	0.06
Exposure	Exposure	Unknown	Unknown	Negative	0.06
Exposure	Exposure	Unknown	Unknown	Negative	0.06
Exposure	Exposure	Unknown	Unknown	Negative	0.06
Exposure	Exposure	Unknown	Unknown	Negative	0.06
Exposure	Exposure	Unknown	Unknown	Negative	0.06
Exposure	Exposure	Unknown	Unknown	Negative	0.06
Exposure	Exposure	Unknown	Unknown	Negative	0.06
Exposure	Exposure	Unknown	Unknown	Negative	0.06
Exposure	Exposure	Unknown	Unknown	Negative	0.06
Exposure	Exposure	Unknown	Unknown	Negative	0.06
Exposure	Exposure	Unknown	Unknown	Negative	0.06
Exposure	Exposure	Unknown	Unknown	Negative	0.06
Exposure	Exposure	Unknown	Unknown	Negative	0.06
Exposure	Exposure	Unknown	Unknown	Negative	0.06
Exposure	Exposure	Unknown	Unknown	Negative	0.06
8416	Inpatient	71.5123	M	Negative	0.07
4642	Inpatient	58.9671	F	Negative	0.07
702	Inpatient	15.0411	M	Negative	0.07
6395	Inpatient	14.7315	M	Negative	0.07
4569	Inpatient	32.6027	F	Negative	0.07
9133	Inpatient	55.137	M	Negative	0.07
7543	Inpatient	32.6548	M	Negative	0.07
521	Inpatient	56.1562	F	Negative	0.07
333	Inpatient	41.0795	F	Negative	0.07
2412	Inpatient	39.863	M	Negative	0.07
2698	Inpatient	52.2219	M	Negative	0.07
8212	Inpatient	60.2712	F	Negative	0.07
3981	Inpatient	40.7151	M	Negative	0.07
9660	Inpatient	37.8438	M	Negative	0.07
4127	Inpatient	45.2	F	Negative	0.07
5590	Inpatient	60.5973	M	Negative	0.07
8750	Inpatient	62.4301	F	Negative	0.07
9128	Inpatient	76.4986	M	Negative	0.07
1987	Outpatient	87.8685	M	Negative	0.07
2612	Outpatient	79.1123	M	Negative	0.07
3758	Outpatient	25.9452	F	Negative	0.07
7970	Outpatient	83.0055	F	Negative	0.07
2603	Emergency Department	29.9534	F	Negative	0.07
3003	Emergency Department	46.4849	F	Negative	0.07
6798	Emergency Department	21.4137	F	Negative	0.07
7168	Emergency Department	63.7699	M	Negative	0.07
8099	Emergency Department	31.1671	F	Negative	0.07
9234	Emergency Department	23.9096	F	Negative	0.07
3863	Outpatient	64.2712	M	Negative	0.07
197	Outpatient	26.6055	M	Negative	0.07
242	Outpatient	28.7616	M	Negative	0.07
352	Outpatient	34.411	M	Negative	0.07
1783	Outpatient	33.3288	F	Negative	0.07
2331	Outpatient	27.1397	F	Negative	0.07
2654	Outpatient	22.7808	F	Negative	0.07
2778	Outpatient	29.8247	F	Negative	0.07
2927	Outpatient	28.3068	M	Negative	0.07
3276	Outpatient	43.9041	M	Negative	0.07
4049	Outpatient	1.29315	M	Negative	0.07
5423	Outpatient	35.7123	M	Negative	0.07
5628	Outpatient	28.726	M	Negative	0.07
6583	Outpatient	32.3973	M	Negative	0.07
7306	Outpatient	43.0329	M	Negative	0.07
7457	Outpatient	60.1288	F	Negative	0.07
7674	Outpatient	32.1123	F	Negative	0.07
7934	Outpatient	25.8795	M	Negative	0.07
8067	Outpatient	39.7342	F	Negative	0.07
8453	Outpatient	28.8438	M	Negative	0.07
8481	Outpatient	70.7014	F	Negative	0.07
8482	Outpatient	28.3397	F	Negative	0.07
9220	Outpatient	27.5068	F	Negative	0.07
9280	Outpatient	27.6712	F	Negative	0.07
9665	Outpatient	57.0356	F	Negative	0.07
9753	Outpatient	36.4438	F	Negative	0.07
5422	Outpatient	68.5644	M	Negative	0.07
5757	Outpatient	57.811	M	Negative	0.07
7704	Outpatient	65.2712	F	Negative	0.07
9760	Outpatient	40.1808	F	Negative	0.07
99	Outpatient	25.9479	F	Negative	0.07
977	Outpatient	30.7288	M	Negative	0.07
1582	Outpatient	18.3644	F	Negative	0.07
191	Outpatient	66.3041	F	Negative	0.07
1335	Outpatient	46.137	F	Negative	0.07
1389	Outpatient	16.3671	F	Negative	0.07
1556	Outpatient	30.2137	F	Negative	0.07
1651	Outpatient	58.9562	F	Negative	0.07
2042	Outpatient	39.8438	M	Negative	0.07
2838	Outpatient	55.7753	M	Negative	0.07
4188	Outpatient	57.5562	M	Negative	0.07
4928	Outpatient	61.5671	F	Negative	0.07
5882	Outpatient	40.8301	F	Negative	0.07
6136	Outpatient	31.5562	F	Negative	0.07
6606	Outpatient	24.7753	M	Negative	0.07
7319	Outpatient	39.8795	F	Negative	0.07
7500	Outpatient	21.7973	F	Negative	0.07
7857	Outpatient	66.2493	F	Negative	0.07
7961	Outpatient	50.989	F	Negative	0.07
8710	Outpatient	34.0137	F	Negative	0.07
8847	Outpatient	38.9479	F	Negative	0.07
9644	Outpatient	24.811	M	Negative	0.07
2147	Outpatient	16.6822	F	Negative	0.07
4561	Outpatient	17.9315	M	Negative	0.07
5513	Outpatient	3.66301	M	Negative	0.07
5826	Outpatient	18.2329	M	Negative	0.07
6277	Outpatient	16.5726	F	Negative	0.07
8506	Outpatient	18.0384	M	Negative	0.07
5052	Outpatient	36.189	M	Negative	0.07
6419	Outpatient	60.3315	F	Negative	0.07
15	Outpatient	25.9726	F	Negative	0.07
78	Outpatient	30.989	F	Negative	0.07
82	Outpatient	23.6466	F	Negative	0.07
89	Outpatient	29.011	F	Negative	0.07
382	Outpatient	23.9315	F	Negative	0.07
453	Outpatient	21.6466	F	Negative	0.07
667	Outpatient	33.9178	F	Negative	0.07
683	Outpatient	37.8329	F	Negative	0.07
717	Outpatient	25.6055	F	Negative	0.07
774	Outpatient	27.6822	F	Negative	0.07
929	Outpatient	22.3973	F	Negative	0.07
934	Outpatient	23.7836	F	Negative	0.07
936	Outpatient	24.411	F	Negative	0.07
1257	Outpatient	28.8521	F	Negative	0.07
1269	Outpatient	34.7808	F	Negative	0.07
1476	Outpatient	25.5973	F	Negative	0.07
1504	Outpatient	23.7425	F	Negative	0.07
1769	Outpatient	31.4521	F	Negative	0.07
1843	Outpatient	27.0986	F	Negative	0.07
1858	Outpatient	27.2959	F	Negative	0.07
1965	Outpatient	30.611	F	Negative	0.07
2146	Outpatient	29.6384	F	Negative	0.07
2679	Outpatient	31.2192	F	Negative	0.07
2984	Outpatient	26.6849	F	Negative	0.07
3141	Outpatient	29.2822	F	Negative	0.07
3288	Outpatient	31.6548	F	Negative	0.07
3481	Outpatient	32.2384	F	Negative	0.07
3679	Outpatient	34.9507	F	Negative	0.07
3698	Outpatient	36.5726	F	Negative	0.07
3719	Outpatient	21.3315	F	Negative	0.07
3933	Outpatient	32.4466	F	Negative	0.07
3986	Outpatient	21.4247	F	Negative	0.07
4099	Outpatient	34.2164	F	Negative	0.07
4158	Outpatient	32.2548	F	Negative	0.07
4542	Outpatient	26.8904	F	Negative	0.07
4647	Outpatient	34.9479	F	Negative	0.07
4732	Outpatient	23.0521	F	Negative	0.07
4741	Outpatient	28.5068	F	Negative	0.07
4902	Outpatient	33.6658	F	Negative	0.07
5112	Outpatient	29.1479	F	Negative	0.07
5331	Outpatient	30.874	F	Negative	0.07
5334	Outpatient	52.8986	F	Negative	0.07
5363	Outpatient	25.8603	F	Negative	0.07
5526	Outpatient	34.5781	F	Negative	0.07
5728	Outpatient	35.1068	F	Negative	0.07
5900	Outpatient	36.589	F	Negative	0.07
6159	Outpatient	27.537	F	Negative	0.07
6544	Outpatient	33.6192	F	Negative	0.07
6719	Outpatient	32.3589	F	Negative	0.07
6998	Outpatient	26.3808	F	Negative	0.07
7087	Outpatient	27.7589	F	Negative	0.07
7240	Outpatient	38.4575	F	Negative	0.07
7287	Outpatient	30.9918	F	Negative	0.07
7997	Outpatient	27.7205	F	Negative	0.07
8138	Outpatient	19.326	F	Negative	0.07
8208	Outpatient	31.4466	F	Negative	0.07
8375	Outpatient	32.2356	F	Negative	0.07
8591	Outpatient	29.8301	F	Negative	0.07
8720	Outpatient	46.2329	F	Negative	0.07
8842	Outpatient	35.5973	F	Negative	0.07
8870	Outpatient	29.4082	F	Negative	0.07
8872	Outpatient	28.1151	F	Negative	0.07
9147	Outpatient	31.337	F	Negative	0.07
9185	Outpatient	27.3014	F	Negative	0.07
9345	Outpatient	33.4548	F	Negative	0.07
9395	Outpatient	18.4685	F	Negative	0.07
9435	Outpatient	33.7945	F	Negative	0.07
3169	Outpatient	20.7014	F	Negative	0.07
7360	Outpatient	24.274	F	Negative	0.07
9385	Outpatient	62.7753	M	Negative	0.07
8132	Inpatient	27.063	F	Negative	0.07
111	Outpatient	30.0959	F	Negative	0.07
917	Outpatient	55.474	M	Negative	0.07
1365	Outpatient	57.0795	M	Negative	0.07
1501	Outpatient	40.8712	F	Negative	0.07
3259	Outpatient	45.726	M	Negative	0.07
4576	Outpatient	55.3671	F	Negative	0.07
3674	Outpatient	50.411	M	Negative	0.07
725	Outpatient	29.011	F	Negative	0.07
843	Outpatient	61.1178	F	Negative	0.07
1381	Outpatient	46.3918	F	Negative	0.07
1628	Outpatient	29.7616	F	Negative	0.07
5113	Outpatient	40.2521	M	Negative	0.07
2326	Outpatient	51.3123	M	Negative	0.07
2347	Inpatient	26.0932	M	Negative	0.07
4018	Inpatient	60.0274	F	Negative	0.07
9861	Inpatient	43.0822	M	Negative	0.07
50	Outpatient	28.8329	F	Negative	0.07
224	Outpatient	27.3041	F	Negative	0.07
269	Outpatient	32.6712	F	Negative	0.07
482	Outpatient	29.2493	F	Negative	0.07
1353	Outpatient	34.3863	F	Negative	0.07
1464	Outpatient	32.1096	F	Negative	0.07
1539	Outpatient	30.0849	F	Negative	0.07
1839	Outpatient	33.5808	F	Negative	0.07
2145	Outpatient	28.7068	F	Negative	0.07
2284	Outpatient	43.7178	F	Negative	0.07
2557	Outpatient	20.5479	F	Negative	0.07
2771	Outpatient	16.7151	F	Negative	0.07
2779	Outpatient	26.2356	F	Negative	0.07
3054	Outpatient	27.6849	F	Negative	0.07
3887	Outpatient	25.4548	F	Negative	0.07
4022	Outpatient	26.8658	F	Negative	0.07
4042	Outpatient	28.4466	F	Negative	0.07
4091	Outpatient	31.5753	F	Negative	0.07
4203	Outpatient	28.1781	F	Negative	0.07
4254	Outpatient	17.0822	F	Negative	0.07
4338	Outpatient	26.9123	F	Negative	0.07
4500	Outpatient	30.8411	F	Negative	0.07
4891	Outpatient	30.2082	F	Negative	0.07
4895	Outpatient	31.811	F	Negative	0.07
5316	Outpatient	42.6301	F	Negative	0.07
7134	Outpatient	22.8877	F	Negative	0.07
7746	Outpatient	39.3397	F	Negative	0.07
7917	Outpatient	35.8082	F	Negative	0.07
8185	Outpatient	35.4904	F	Negative	0.07
8344	Outpatient	28.0822	F	Negative	0.07
9562	Outpatient	31.8849	F	Negative	0.07
9682	Outpatient	31.1918	F	Negative	0.07
489	Outpatient	31.263	F	Negative	0.07
614	Outpatient	34.6575	F	Negative	0.07
674	Outpatient	34.463	F	Negative	0.07
974	Outpatient	22.3589	F	Negative	0.07
1586	Outpatient	22.5699	F	Negative	0.07
2546	Outpatient	32.4247	F	Negative	0.07
3482	Outpatient	24.2712	F	Negative	0.07
3963	Outpatient	34.7014	F	Negative	0.07
5397	Outpatient	21.3123	F	Negative	0.07
6014	Outpatient	20.6932	F	Negative	0.07
6201	Outpatient	29.6904	F	Negative	0.07
6238	Outpatient	22.1507	F	Negative	0.07
6674	Outpatient	28.4274	F	Negative	0.07
7073	Outpatient	21.1288	F	Negative	0.07
7568	Outpatient	42.8	F	Negative	0.07
6072	Outpatient	43.8027	F	Negative	0.07
1206	Outpatient	31.7589	M	Negative	0.07
3108	Outpatient	30.4027	M	Negative	0.07
3597	Outpatient	42.2384	M	Negative	0.07
4084	Outpatient	55.8575	M	Negative	0.07
4464	Outpatient	37.7507	M	Negative	0.07
4537	Outpatient	35.611	F	Negative	0.07
5140	Outpatient	36.126	F	Negative	0.07
5528	Outpatient	30.9014	M	Negative	0.07
6960	Outpatient	40.8219	F	Negative	0.07
7174	Outpatient	28.137	F	Negative	0.07
8304	Outpatient	24.4164	M	Negative	0.07
8643	Outpatient	34.1616	F	Negative	0.07
8918	Outpatient	47.537	M	Negative	0.07
4430	Inpatient	50.6685	M	Negative	0.07
5429	Inpatient	13.137	F	Negative	0.07
8440	Inpatient	17.4164	F	Negative	0.07
8433	Outpatient	29.0767	M	Negative	0.07
417	Outpatient	70.211	M	Negative	0.07
5131	Inpatient	66.5945	M	Negative	0.07
446	Inpatient	83.989	M	Negative	0.07
3822	Inpatient	64.0438	F	Negative	0.07
340	Outpatient	56.4356	F	Negative	0.07
536	Outpatient	72.9918	M	Negative	0.07
847	Outpatient	60.3507	M	Negative	0.07
1244	Outpatient	26.4493	M	Negative	0.07
1309	Outpatient	39.3699	M	Negative	0.07
1605	Outpatient	49.5452	M	Negative	0.07
1937	Outpatient	72.0438	M	Negative	0.07
2073	Outpatient	63.5589	M	Negative	0.07
2120	Outpatient	71.0219	M	Negative	0.07
2400	Outpatient	48.0082	M	Negative	0.07
2568	Outpatient	46.7699	F	Negative	0.07
3192	Outpatient	34.8603	M	Negative	0.07
3391	Outpatient	46.3096	F	Negative	0.07
4269	Outpatient	35.1726	F	Negative	0.07
4308	Outpatient	39.1205	M	Negative	0.07
4455	Outpatient	77.0822	M	Negative	0.07
5227	Outpatient	56.0986	M	Negative	0.07
5812	Outpatient	63.4082	M	Negative	0.07
5962	Outpatient	68.5151	F	Negative	0.07
6602	Outpatient	53.3014	F	Negative	0.07
6845	Outpatient	62.9178	M	Negative	0.07
7664	Outpatient	64.4027	F	Negative	0.07
8243	Outpatient	63.8548	M	Negative	0.07
8351	Outpatient	60.5973	F	Negative	0.07
8504	Outpatient	51.6384	M	Negative	0.07
9306	Outpatient	48.6192	F	Negative	0.07
675	Outpatient	47.1699	F	Negative	0.07
983	Outpatient	24.1562	F	Negative	0.07
3128	Outpatient	29.6685	F	Negative	0.07
3976	Outpatient	57.189	M	Negative	0.07
4918	Outpatient	45.4247	M	Negative	0.07
5477	Outpatient	28.9589	M	Negative	0.07
5753	Outpatient	33.8904	M	Negative	0.07
5832	Outpatient	32.2219	F	Negative	0.07
6116	Outpatient	33.6521	F	Negative	0.07
6431	Outpatient	38.2329	F	Negative	0.07
7701	Outpatient	34.7178	M	Negative	0.07
8545	Outpatient	24.1068	M	Negative	0.07
9727	Outpatient	49.389	M	Negative	0.07
41	Outpatient	54.4767	M	Negative	0.07
2718	Outpatient	22.8192	M	Negative	0.07
3884	Outpatient	23.7589	M	Negative	0.07
4828	Outpatient	24.6685	M	Negative	0.07
5478	Outpatient	21.8904	F	Negative	0.07
7266	Outpatient	24.3288	F	Negative	0.07
3110	Outpatient	15.5644	M	Negative	0.07
7028	Outpatient	22.3534	F	Negative	0.07
1488	Outpatient	25.2247	M	Negative	0.07
3382	Outpatient	21.589	M	Negative	0.07
4565	Outpatient	22.5233	F	Negative	0.07
6974	Outpatient	26.337	M	Negative	0.07
8153	Outpatient	42.2027	F	Negative	0.07
4505	Outpatient	17.4192	M	Negative	0.07
4619	Outpatient	17.8219	M	Negative	0.07
Exposure	Exposure	Unknown	Unknown	Negative	0.07
Exposure	Exposure	Unknown	Unknown	Negative	0.07
Exposure	Exposure	Unknown	Unknown	Negative	0.07
Exposure	Exposure	Unknown	Unknown	Negative	0.07
Exposure	Exposure	Unknown	Unknown	Negative	0.07
Exposure	Exposure	Unknown	Unknown	Negative	0.07
Exposure	Exposure	Unknown	Unknown	Negative	0.07
Exposure	Exposure	Unknown	Unknown	Negative	0.07
Exposure	Exposure	Unknown	Unknown	Negative	0.07
Exposure	Exposure	Unknown	Unknown	Negative	0.07
Exposure	Exposure	Unknown	Unknown	Negative	0.07
Exposure	Exposure	Unknown	Unknown	Negative	0.07
Exposure	Exposure	Unknown	Unknown	Negative	0.07
Exposure	Exposure	Unknown	Unknown	Negative	0.07
Exposure	Exposure	Unknown	Unknown	Negative	0.07
Exposure	Exposure	Unknown	Unknown	Negative	0.07
Exposure	Exposure	Unknown	Unknown	Negative	0.07
Exposure	Exposure	Unknown	Unknown	Negative	0.07
Exposure	Exposure	Unknown	Unknown	Negative	0.07
Exposure	Exposure	Unknown	Unknown	Negative	0.07
Exposure	Exposure	Unknown	Unknown	Negative	0.07
7624	Inpatient	17.1781	F	Negative	0.08
2933	Inpatient	67.9342	F	Negative	0.08
3002	Inpatient	39.6055	F	Negative	0.08
761	Inpatient	50.9863	M	Negative	0.08
8520	Inpatient	20.2247	M	Negative	0.08
4192	Inpatient	34.9205	F	Negative	0.08
4754	Inpatient	59.2603	M	Negative	0.08
4886	Inpatient	49.9644	M	Negative	0.08
8462	Inpatient	27.7068	M	Negative	0.08
8798	Inpatient	19.9562	M	Negative	0.08
6260	Inpatient	83.9096	M	Negative	0.08
3137	Inpatient	65.3863	M	Negative	0.08
1051	Inpatient	60.5151	M	Negative	0.08
2811	Inpatient	50.4137	F	Negative	0.08
4040	Inpatient	75.537	M	Negative	0.08
9063	Inpatient	67.6192	M	Negative	0.08
4107	Inpatient	39.4685	M	Negative	0.08
4673	Inpatient	58.8877	M	Negative	0.08
6942	Inpatient	65.0521	M	Negative	0.08
9743	Inpatient	66.8082	F	Negative	0.08
375	Inpatient	60.6521	M	Negative	0.08
2904	Inpatient	63.4466	M	Negative	0.08
5929	Inpatient	55.7342	M	Negative	0.08
6483	Inpatient	74.6027	M	Negative	0.08
9415	Inpatient	48.3151	M	Negative	0.08
1186	Inpatient	74.6082	M	Negative	0.08
5403	Inpatient	78.5288	M	Negative	0.08
9531	Inpatient	22.3233	F	Negative	0.08
3832	Inpatient	59.7836	M	Negative	0.08
6977	Inpatient	23.9699	M	Negative	0.08
8301	Inpatient	21.3918	M	Negative	0.08
9445	Inpatient	60.0795	M	Negative	0.08
9533	Inpatient	39.0767	M	Negative	0.08
164	Inpatient	52.9644	M	Negative	0.08
457	Inpatient	59.0795	F	Negative	0.08
2201	Inpatient	51.5096	M	Negative	0.08
4023	Inpatient	62.9479	M	Negative	0.08
4156	Inpatient	26.9973	F	Negative	0.08
5158	Inpatient	35.6438	M	Negative	0.08
7762	Inpatient	40.7479	M	Negative	0.08
8279	Inpatient	30.789	F	Negative	0.08
1191	Inpatient	68.5562	F	Negative	0.08
5917	Inpatient	80.474	M	Negative	0.08
7720	Inpatient	44.4658	M	Negative	0.08
3556	Inpatient	26.3123	F	Negative	0.08
4785	Inpatient	57.1479	M	Negative	0.08
1683	Outpatient	36.1315	F	Negative	0.08
2099	Outpatient	37.5507	F	Negative	0.08
3364	Outpatient	42.7753	F	Negative	0.08
4191	Outpatient	40.0027	F	Negative	0.08
4301	Outpatient	24.9425	F	Negative	0.08
4485	Outpatient	38.8219	M	Negative	0.08
5754	Outpatient	12.9041	M	Negative	0.08
5853	Outpatient	33.1918	M	Negative	0.08
5951	Outpatient	61.7123	F	Negative	0.08
7910	Outpatient	66.9151	F	Negative	0.08
8397	Outpatient	25.0082	F	Negative	0.08
732	Emergency Department	23.8384	M	Negative	0.08
1011	Emergency Department	70.3699	M	Negative	0.08
1117	Emergency Department	24.1425	F	Negative	0.08
1205	Emergency Department	76.2082	M	Negative	0.08
1642	Emergency Department	18.6959	F	Negative	0.08
2201	Emergency Department	51.7836	M	Negative	0.08
2376	Emergency Department	44.6986	M	Negative	0.08
5493	Emergency Department	21.789	F	Negative	0.08
7393	Emergency Department	19.1096	F	Negative	0.08
7454	Emergency Department	19.5699	F	Negative	0.08
8996	Emergency Department	35.4219	F	Negative	0.08
9740	Emergency Department	29.389	M	Negative	0.08
10	Outpatient	35.8822	M	Negative	0.08
99	Outpatient	25.6493	F	Negative	0.08
385	Outpatient	31.0685	F	Negative	0.08
677	Outpatient	20.4164	F	Negative	0.08
696	Outpatient	32.9151	M	Negative	0.08
825	Outpatient	42.3507	F	Negative	0.08
1210	Outpatient	24.9699	F	Negative	0.08
1426	Outpatient	19.1534	F	Negative	0.08
1726	Outpatient	24.1397	F	Negative	0.08
2108	Outpatient	23.137	M	Negative	0.08
2208	Outpatient	26.6466	F	Negative	0.08
2770	Outpatient	22.8932	M	Negative	0.08
3388	Outpatient	51.5151	M	Negative	0.08
3396	Outpatient	32.6767	F	Negative	0.08
3494	Outpatient	22.1753	F	Negative	0.08
3636	Outpatient	16.7562	M	Negative	0.08
3835	Outpatient	37.2548	M	Negative	0.08
3904	Outpatient	19.9205	F	Negative	0.08
3980	Outpatient	54.1699	F	Negative	0.08
3982	Outpatient	16.0438	M	Negative	0.08
4115	Outpatient	18.4247	F	Negative	0.08
4384	Outpatient	41.789	F	Negative	0.08
4506	Outpatient	17.0027	F	Negative	0.08
5050	Outpatient	27.9781	F	Negative	0.08
5076	Outpatient	26.474	F	Negative	0.08
5344	Outpatient	36.3562	M	Negative	0.08
5354	Outpatient	21.5068	F	Negative	0.08
5391	Outpatient	21.3863	F	Negative	0.08
5497	Outpatient	23.3863	M	Negative	0.08
5751	Outpatient	26.3479	M	Negative	0.08
6203	Outpatient	41.0575	F	Negative	0.08
6330	Outpatient	23.0932	M	Negative	0.08
6397	Outpatient	34.4904	F	Negative	0.08
6440	Outpatient	29.7836	M	Negative	0.08
6443	Outpatient	25.2438	M	Negative	0.08
6521	Outpatient	33.6493	M	Negative	0.08
6558	Outpatient	47.4411	F	Negative	0.08
6628	Outpatient	34.6274	F	Negative	0.08
6659	Outpatient	27.5836	F	Negative	0.08
6733	Outpatient	20.0247	F	Negative	0.08
7127	Outpatient	33.8274	F	Negative	0.08
7170	Outpatient	39.1836	F	Negative	0.08
7324	Outpatient	25.3562	M	Negative	0.08
8535	Outpatient	25.2932	F	Negative	0.08
8565	Outpatient	23.0164	F	Negative	0.08
8681	Outpatient	41.0658	M	Negative	0.08
9087	Outpatient	24.1945	M	Negative	0.08
9136	Outpatient	31.7781	F	Negative	0.08
9174	Outpatient	20.7123	F	Negative	0.08
9386	Outpatient	25.4849	F	Negative	0.08
9517	Outpatient	24.9863	F	Negative	0.08
4625	Outpatient	56.063	F	Negative	0.08
2444	Outpatient	70.0795	M	Negative	0.08
9075	Outpatient	68.1123	M	Negative	0.08
6772	Outpatient	33.5233	F	Negative	0.08
980	Outpatient	9.03288	F	Negative	0.08
2530	Outpatient	35.537	F	Negative	0.08
4294	Outpatient	65.6384	M	Negative	0.08
6297	Outpatient	35.5562	F	Negative	0.08
6581	Outpatient	42.8082	F	Negative	0.08
8075	Outpatient	11.4384	M	Negative	0.08
2106	Outpatient	27.4658	F	Negative	0.08
3635	Outpatient	43.6521	F	Negative	0.08
4954	Outpatient	22.5452	F	Negative	0.08
7987	Outpatient	55.2521	M	Negative	0.08
9241	Outpatient	21.0082	F	Negative	0.08
123	Outpatient	51.9096	F	Negative	0.08
538	Outpatient	48.1123	M	Negative	0.08
591	Outpatient	45.5836	F	Negative	0.08
880	Outpatient	27.3562	M	Negative	0.08
969	Outpatient	56.5589	M	Negative	0.08
1324	Outpatient	25.3233	M	Negative	0.08
1608	Outpatient	27.6849	M	Negative	0.08
1637	Outpatient	54.9479	M	Negative	0.08
1688	Outpatient	48.8137	F	Negative	0.08
2132	Outpatient	41.3233	M	Negative	0.08
2188	Outpatient	55.5534	M	Negative	0.08
2609	Outpatient	56.4027	M	Negative	0.08
3480	Outpatient	60.9205	F	Negative	0.08
4339	Outpatient	31.6329	F	Negative	0.08
4703	Outpatient	51.4904	M	Negative	0.08
6008	Outpatient	21.0658	F	Negative	0.08
6027	Outpatient	45.0247	F	Negative	0.08
6503	Outpatient	65.9315	F	Negative	0.08
6706	Outpatient	21.3068	M	Negative	0.08
7126	Outpatient	29.0411	F	Negative	0.08
7254	Outpatient	64.1699	M	Negative	0.08
7445	Outpatient	26.6411	F	Negative	0.08
7951	Outpatient	25.3945	F	Negative	0.08
8312	Outpatient	42.3123	M	Negative	0.08
8765	Outpatient	23.3205	M	Negative	0.08
9289	Outpatient	43.2849	F	Negative	0.08
48	Outpatient	5.22192	F	Negative	0.08
115	Outpatient	10.2384	F	Negative	0.08
174	Outpatient	16.9479	M	Negative	0.08
2607	Outpatient	18.2411	F	Negative	0.08
3351	Outpatient	18.1151	F	Negative	0.08
5206	Outpatient	17.274	F	Negative	0.08
7503	Outpatient	17.874	M	Negative	0.08
9529	Outpatient	15.2055	M	Negative	0.08
9870	Outpatient	18.3233	F	Negative	0.08
2124	Outpatient	30.2959	F	Negative	0.08
4774	Outpatient	60.8959	M	Negative	0.08
102	Outpatient	33.9945	F	Negative	0.08
214	Outpatient	23.5753	F	Negative	0.08
327	Outpatient	21.7096	F	Negative	0.08
423	Outpatient	26.1781	F	Negative	0.08
580	Outpatient	34.5918	F	Negative	0.08
1087	Outpatient	35.6082	F	Negative	0.08
1278	Outpatient	28.1562	F	Negative	0.08
1535	Outpatient	34.811	F	Negative	0.08
1639	Outpatient	31.7644	F	Negative	0.08
1647	Outpatient	21.8493	F	Negative	0.08
1803	Outpatient	26.7973	F	Negative	0.08
1819	Outpatient	32.0164	F	Negative	0.08
1887	Outpatient	28.4849	F	Negative	0.08
2078	Outpatient	34.2685	F	Negative	0.08
2271	Outpatient	24.8877	F	Negative	0.08
2500	Outpatient	33.737	F	Negative	0.08
2541	Outpatient	28.189	F	Negative	0.08
2648	Outpatient	22.1973	F	Negative	0.08
2852	Outpatient	28.5836	F	Negative	0.08
2984	Outpatient	26.8411	F	Negative	0.08
3124	Outpatient	24.526	F	Negative	0.08
3185	Outpatient	21.7068	F	Negative	0.08
3340	Outpatient	22.9123	F	Negative	0.08
3620	Outpatient	27.6959	F	Negative	0.08
3661	Outpatient	25.1041	F	Negative	0.08
3751	Outpatient	30.4027	F	Negative	0.08
3824	Outpatient	36.7507	F	Negative	0.08
3892	Outpatient	36.1562	F	Negative	0.08
4070	Outpatient	29.6384	F	Negative	0.08
4250	Outpatient	24.7863	F	Negative	0.08
4393	Outpatient	31.3671	F	Negative	0.08
4508	Outpatient	19.0082	F	Negative	0.08
4607	Outpatient	25.7479	F	Negative	0.08
4729	Outpatient	24.3562	F	Negative	0.08
4758	Outpatient	26.5342	F	Negative	0.08
4836	Outpatient	26.0493	F	Negative	0.08
5278	Outpatient	22.474	F	Negative	0.08
5531	Outpatient	29.3096	F	Negative	0.08
5534	Outpatient	22.6082	F	Negative	0.08
5658	Outpatient	32.8795	F	Negative	0.08
5694	Outpatient	27.2219	F	Negative	0.08
5852	Outpatient	33.4274	F	Negative	0.08
6323	Outpatient	25.1342	F	Negative	0.08
6358	Outpatient	25.3178	F	Negative	0.08
6856	Outpatient	55.537	F	Negative	0.08
6865	Outpatient	29.1973	F	Negative	0.08
7105	Outpatient	24.4904	F	Negative	0.08
7256	Outpatient	31.8274	F	Negative	0.08
7278	Outpatient	21.5205	F	Negative	0.08
7418	Outpatient	25.5096	F	Negative	0.08
7525	Outpatient	34.2	F	Negative	0.08
7681	Outpatient	40.3452	F	Negative	0.08
7724	Outpatient	34.8959	F	Negative	0.08
7794	Outpatient	27.7096	F	Negative	0.08
7825	Outpatient	31.1753	F	Negative	0.08
7901	Outpatient	30.0548	F	Negative	0.08
7914	Outpatient	40.6822	F	Negative	0.08
7962	Outpatient	28.263	F	Negative	0.08
8062	Outpatient	42.1589	F	Negative	0.08
8136	Outpatient	25.8712	F	Negative	0.08
8284	Outpatient	30.4822	F	Negative	0.08
8454	Outpatient	21.5616	F	Negative	0.08
8715	Outpatient	32.1644	F	Negative	0.08
8983	Outpatient	33.1753	F	Negative	0.08
9111	Outpatient	21.9808	F	Negative	0.08
9189	Outpatient	25.9123	F	Negative	0.08
9403	Outpatient	29.3973	F	Negative	0.08
9485	Outpatient	32.4466	F	Negative	0.08
9623	Outpatient	33.2027	F	Negative	0.08
9840	Outpatient	29.7781	F	Negative	0.08
837	Outpatient	20.9123	F	Negative	0.08
1020	Outpatient	34.0548	F	Negative	0.08
3784	Outpatient	30.2384	F	Negative	0.08
5493	Outpatient	21.9068	F	Negative	0.08
6797	Outpatient	33.137	F	Negative	0.08
4257	Outpatient	50.8329	M	Negative	0.08
4482	Outpatient	54.5041	F	Negative	0.08
5213	Outpatient	31.9644	M	Negative	0.08
3762	Outpatient	37.2932	M	Negative	0.08
1196	Outpatient	62.1562	M	Negative	0.08
1943	Outpatient	67.8301	M	Negative	0.08
2646	Outpatient	41.7589	F	Negative	0.08
3559	Outpatient	32.5671	M	Negative	0.08
4388	Outpatient	63.463	M	Negative	0.08
5085	Outpatient	61.3123	M	Negative	0.08
6268	Outpatient	70.4767	M	Negative	0.08
6837	Outpatient	49.9836	M	Negative	0.08
7005	Outpatient	24.0959	F	Negative	0.08
7369	Outpatient	60.263	M	Negative	0.08
8488	Outpatient	63.3315	F	Negative	0.08
8971	Outpatient	54.1425	F	Negative	0.08
7413	Outpatient	45.7918	M	Negative	0.08
7666	Outpatient	29.326	M	Negative	0.08
725	Outpatient	28.8411	F	Negative	0.08
884	Outpatient	66.7863	F	Negative	0.08
3389	Outpatient	27.1863	F	Negative	0.08
5847	Outpatient	39.5671	F	Negative	0.08
5897	Outpatient	69.2795	M	Negative	0.08
8986	Outpatient	45.9205	F	Negative	0.08
9054	Outpatient	29.1753	F	Negative	0.08
661	Outpatient	21.1178	F	Negative	0.08
4148	Outpatient	28.6274	M	Negative	0.08
4870	Outpatient	20.6932	M	Negative	0.08
8095	Outpatient	26.874	F	Negative	0.08
657	Inpatient	81.4767	F	Negative	0.08
2501	Inpatient	21.0521	F	Negative	0.08
2699	Inpatient	64.189	M	Negative	0.08
3152	Inpatient	28.7041	M	Negative	0.08
3299	Inpatient	81.0767	M	Negative	0.08
3665	Inpatient	32.5178	F	Negative	0.08
5844	Inpatient	31.3808	M	Negative	0.08
6787	Inpatient	31.0822	F	Negative	0.08
7618	Inpatient	55.3534	M	Negative	0.08
8190	Inpatient	45.8603	M	Negative	0.08
8399	Inpatient	72.7397	F	Negative	0.08
30	Outpatient	38.6521	F	Negative	0.08
38	Outpatient	28.3452	F	Negative	0.08
324	Outpatient	39.474	F	Negative	0.08
460	Outpatient	31.3041	F	Negative	0.08
568	Outpatient	28.7589	F	Negative	0.08
762	Outpatient	24.5644	F	Negative	0.08
764	Outpatient	36.2055	F	Negative	0.08
909	Outpatient	35.1808	F	Negative	0.08
1052	Outpatient	29.3945	F	Negative	0.08
1549	Outpatient	35.5781	F	Negative	0.08
1976	Outpatient	39.4986	F	Negative	0.08
2052	Outpatient	33.3151	F	Negative	0.08
2187	Outpatient	21.3068	F	Negative	0.08
2445	Outpatient	22.3233	F	Negative	0.08
2498	Outpatient	34.3425	F	Negative	0.08
2515	Outpatient	23.1726	F	Negative	0.08
2670	Outpatient	37.1096	F	Negative	0.08
2799	Outpatient	23.0521	F	Negative	0.08
2900	Outpatient	35.2356	F	Negative	0.08
2992	Outpatient	24.6	F	Negative	0.08
3001	Outpatient	35.6493	F	Negative	0.08
3096	Outpatient	34.8986	F	Negative	0.08
3131	Outpatient	19.0767	F	Negative	0.08
3227	Outpatient	34.0795	F	Negative	0.08
3580	Outpatient	20.5836	F	Negative	0.08
3615	Outpatient	35.6329	F	Negative	0.08
3739	Outpatient	25.7178	F	Negative	0.08
4100	Outpatient	19.7836	F	Negative	0.08
4160	Outpatient	29.0438	F	Negative	0.08
4230	Outpatient	36.4219	F	Negative	0.08
4875	Outpatient	45.1205	F	Negative	0.08
4982	Outpatient	36.0575	F	Negative	0.08
5045	Outpatient	27.7726	F	Negative	0.08
5067	Outpatient	26.0082	F	Negative	0.08
5087	Outpatient	51.8904	F	Negative	0.08
5396	Outpatient	42.7315	F	Negative	0.08
5623	Outpatient	35.1918	F	Negative	0.08
5723	Outpatient	27.0904	F	Negative	0.08
5782	Outpatient	23.5479	F	Negative	0.08
5988	Outpatient	29.6466	F	Negative	0.08
6292	Outpatient	29.0301	F	Negative	0.08
6293	Outpatient	23.3562	F	Negative	0.08
6372	Outpatient	35.3808	F	Negative	0.08
6381	Outpatient	43.6438	F	Negative	0.08
6425	Outpatient	34.6849	F	Negative	0.08
6679	Outpatient	31.1397	F	Negative	0.08
6711	Outpatient	27.3781	F	Negative	0.08
6833	Outpatient	25.7041	F	Negative	0.08
7120	Outpatient	31.6356	F	Negative	0.08
7141	Outpatient	27.2438	F	Negative	0.08
7175	Outpatient	26.9014	F	Negative	0.08
7238	Outpatient	27.4932	F	Negative	0.08
7472	Outpatient	28.5288	F	Negative	0.08
7588	Outpatient	23.9315	F	Negative	0.08
7816	Outpatient	25.1753	F	Negative	0.08
7843	Outpatient	35.5397	F	Negative	0.08
7900	Outpatient	25.326	F	Negative	0.08
8056	Outpatient	34.1096	F	Negative	0.08
8145	Outpatient	28.3863	F	Negative	0.08
8210	Outpatient	30.7507	F	Negative	0.08
8308	Outpatient	43.5589	F	Negative	0.08
8490	Outpatient	22.5123	F	Negative	0.08
8531	Outpatient	24.5507	F	Negative	0.08
8543	Outpatient	31.5315	F	Negative	0.08
8620	Outpatient	20.1644	F	Negative	0.08
8730	Outpatient	23.0192	F	Negative	0.08
8832	Outpatient	36.6274	F	Negative	0.08
8928	Outpatient	31.2822	F	Negative	0.08
8985	Outpatient	47.6055	F	Negative	0.08
9081	Outpatient	33.726	F	Negative	0.08
9117	Outpatient	21.0795	F	Negative	0.08
9213	Outpatient	31.1425	F	Negative	0.08
9370	Outpatient	39.8164	F	Negative	0.08
9573	Outpatient	34.7945	F	Negative	0.08
9599	Outpatient	21.5342	F	Negative	0.08
9683	Outpatient	31.2548	F	Negative	0.08
9836	Outpatient	24.9178	F	Negative	0.08
914	Outpatient	31.3205	F	Negative	0.08
925	Outpatient	27.1562	F	Negative	0.08
1101	Outpatient	38.4411	F	Negative	0.08
1567	Outpatient	20.1151	F	Negative	0.08
1725	Outpatient	24.3808	F	Negative	0.08
2205	Outpatient	15.926	F	Negative	0.08
2464	Outpatient	20.4521	F	Negative	0.08
3422	Outpatient	21.6493	F	Negative	0.08
4179	Outpatient	22.1014	F	Negative	0.08
4557	Outpatient	28.7699	F	Negative	0.08
4855	Outpatient	29.6384	F	Negative	0.08
5263	Outpatient	23.5589	F	Negative	0.08
5539	Outpatient	25.2438	F	Negative	0.08
5702	Outpatient	35.8192	F	Negative	0.08
6047	Outpatient	36.4219	F	Negative	0.08
6160	Outpatient	34.3014	F	Negative	0.08
6518	Outpatient	22.5178	F	Negative	0.08
6707	Outpatient	17.8932	F	Negative	0.08
6756	Outpatient	28	F	Negative	0.08
6954	Outpatient	28.5753	F	Negative	0.08
7653	Outpatient	40.2712	F	Negative	0.08
8054	Outpatient	29.8959	F	Negative	0.08
8089	Outpatient	29.4219	F	Negative	0.08
8685	Outpatient	17.8466	F	Negative	0.08
8888	Outpatient	33.011	F	Negative	0.08
9578	Outpatient	34.7562	F	Negative	0.08
9637	Outpatient	30.1616	F	Negative	0.08
9833	Outpatient	43.737	F	Negative	0.08
5778	Outpatient	34.9699	M	Negative	0.08
726	Outpatient	35.8521	M	Negative	0.08
1718	Outpatient	30.3753	F	Negative	0.08
1849	Outpatient	30.674	F	Negative	0.08
2295	Outpatient	28.0658	M	Negative	0.08
3109	Outpatient	30.6521	F	Negative	0.08
3474	Outpatient	30.526	F	Negative	0.08
4205	Outpatient	23.5096	F	Negative	0.08
4905	Outpatient	21.2849	M	Negative	0.08
5804	Outpatient	27.6301	F	Negative	0.08
7094	Outpatient	39.2712	M	Negative	0.08
7427	Outpatient	26.2164	F	Negative	0.08
7539	Outpatient	31.5863	F	Negative	0.08
7793	Outpatient	37.0521	F	Negative	0.08
7916	Outpatient	41.5479	F	Negative	0.08
8988	Outpatient	28.663	F	Negative	0.08
9275	Outpatient	20.6493	F	Negative	0.08
6537	Outpatient	10.5123	F	Negative	0.08
392	Inpatient	58.1973	F	Negative	0.08
259	Outpatient	31.9973	F	Negative	0.08
820	Outpatient	73.2082	F	Negative	0.08
1187	Outpatient	32.0356	F	Negative	0.08
1307	Outpatient	53.6356	M	Negative	0.08
1817	Outpatient	47.9452	M	Negative	0.08
1963	Outpatient	30.7507	F	Negative	0.08
1997	Outpatient	65.6301	M	Negative	0.08
2059	Outpatient	52.1534	F	Negative	0.08
2602	Outpatient	54.1863	F	Negative	0.08
3020	Outpatient	58.6849	M	Negative	0.08
3098	Outpatient	54.8	M	Negative	0.08
3346	Outpatient	49.0712	F	Negative	0.08
3573	Outpatient	53.4082	M	Negative	0.08
3628	Outpatient	57.4137	F	Negative	0.08
3730	Outpatient	50.8219	F	Negative	0.08
4173	Outpatient	55.2767	F	Negative	0.08
4380	Outpatient	65.2356	M	Negative	0.08
4479	Outpatient	66.3096	F	Negative	0.08
5292	Outpatient	50.8493	F	Negative	0.08
5357	Outpatient	24.7397	M	Negative	0.08
5594	Outpatient	48.863	F	Negative	0.08
5955	Outpatient	56.074	F	Negative	0.08
5994	Outpatient	38.6055	F	Negative	0.08
6117	Outpatient	52.5288	F	Negative	0.08
6498	Outpatient	80.6	M	Negative	0.08
6664	Outpatient	20.537	F	Negative	0.08
6696	Outpatient	68.2192	F	Negative	0.08
7296	Outpatient	46.6274	F	Negative	0.08
7785	Outpatient	45.2164	F	Negative	0.08
8070	Outpatient	52.7397	M	Negative	0.08
8096	Outpatient	40.6137	M	Negative	0.08
8225	Outpatient	52.4795	M	Negative	0.08
8263	Outpatient	58.0219	F	Negative	0.08
8904	Outpatient	46.8247	M	Negative	0.08
9436	Outpatient	41.5562	F	Negative	0.08
9631	Outpatient	43.2329	F	Negative	0.08
1756	Outpatient	35.0959	M	Negative	0.08
4898	Outpatient	27.6329	F	Negative	0.08
6513	Outpatient	22.8219	M	Negative	0.08
4182	Outpatient	25.6384	M	Negative	0.08
607	Outpatient	36.674	M	Negative	0.08
1249	Outpatient	20.4055	M	Negative	0.08
1901	Outpatient	21.9096	F	Negative	0.08
2141	Outpatient	28.9863	M	Negative	0.08
4317	Outpatient	28.7178	F	Negative	0.08
4892	Outpatient	40.8658	F	Negative	0.08
5149	Outpatient	39.5041	M	Negative	0.08
5803	Outpatient	20.3397	F	Negative	0.08
6360	Outpatient	30.5205	M	Negative	0.08
6765	Outpatient	29.2247	F	Negative	0.08
7600	Outpatient	34.3123	M	Negative	0.08
8183	Outpatient	27.3863	M	Negative	0.08
8763	Outpatient	29.3589	F	Negative	0.08
9580	Outpatient	24.4027	M	Negative	0.08
588	Outpatient	27.6027	M	Negative	0.08
2909	Outpatient	34.3479	M	Negative	0.08
3278	Outpatient	21.211	M	Negative	0.08
8411	Outpatient	22.4521	F	Negative	0.08
8953	Outpatient	32.6712	M	Negative	0.08
3596	Outpatient	28.0411	M	Negative	0.08
6276	Outpatient	19.4548	F	Negative	0.08
6178	Outpatient	33.9616	F	Negative	0.08
7584	Outpatient	30.2986	F	Negative	0.08
303	Outpatient	21.189	F	Negative	0.08
1952	Outpatient	20.6219	F	Negative	0.08
9704	Outpatient	31.2849	M	Negative	0.08
849	Outpatient	47.8712	F	Negative	0.08
5430	Outpatient	35.9644	F	Negative	0.08
5741	Outpatient	30.2603	F	Negative	0.08
7077	Outpatient	25.3397	F	Negative	0.08
3360	Outpatient	13.9151	F	Negative	0.08
3792	Outpatient	32.263	M	Negative	0.08
6129	Outpatient	27.2658	F	Negative	0.08
6576	Outpatient	30.5233	M	Negative	0.08
6947	Outpatient	39.1068	F	Negative	0.08
7659	Outpatient	23.7233	M	Negative	0.08
9772	Outpatient	30.9479	M	Negative	0.08
2213	Outpatient	28.2466	M	Negative	0.08
5915	Outpatient	15.5534	M	Negative	0.08
6003	Outpatient	16.8959	M	Negative	0.08
Exposure	Exposure	Unknown	Unknown	Negative	0.08
Exposure	Exposure	Unknown	Unknown	Negative	0.08
Exposure	Exposure	Unknown	Unknown	Negative	0.08
Exposure	Exposure	Unknown	Unknown	Negative	0.08
Exposure	Exposure	Unknown	Unknown	Negative	0.08
Exposure	Exposure	Unknown	Unknown	Negative	0.08
Exposure	Exposure	Unknown	Unknown	Negative	0.08
Exposure	Exposure	Unknown	Unknown	Negative	0.08
Exposure	Exposure	Unknown	Unknown	Negative	0.08
Exposure	Exposure	Unknown	Unknown	Negative	0.08
Exposure	Exposure	Unknown	Unknown	Negative	0.08
Exposure	Exposure	Unknown	Unknown	Negative	0.08
Exposure	Exposure	Unknown	Unknown	Negative	0.08
Exposure	Exposure	Unknown	Unknown	Negative	0.08
Exposure	Exposure	Unknown	Unknown	Negative	0.08
Exposure	Exposure	Unknown	Unknown	Negative	0.08
Exposure	Exposure	Unknown	Unknown	Negative	0.08
Exposure	Exposure	Unknown	Unknown	Negative	0.08
Exposure	Exposure	Unknown	Unknown	Negative	0.08
Exposure	Exposure	Unknown	Unknown	Negative	0.08
Exposure	Exposure	Unknown	Unknown	Negative	0.08
Exposure	Exposure	Unknown	Unknown	Negative	0.08
Exposure	Exposure	Unknown	Unknown	Negative	0.08
Exposure	Exposure	Unknown	Unknown	Negative	0.08
Exposure	Exposure	Unknown	Unknown	Negative	0.08
243	Inpatient	24.4438	M	Negative	0.09
54	Inpatient	13.8795	M	Negative	0.09
4543	Inpatient	14.6822	F	Negative	0.09
2171	Inpatient	41.726	M	Negative	0.09
4043	Inpatient	81.811	F	Negative	0.09
6084	Inpatient	25.8055	M	Negative	0.09
6484	Inpatient	19.9534	F	Negative	0.09
7122	Inpatient	26.5863	M	Negative	0.09
7617	Inpatient	26.3836	F	Negative	0.09
3014	Inpatient	22.5973	F	Negative	0.09
3154	Inpatient	19.1589	F	Negative	0.09
9414	Inpatient	19.3644	F	Negative	0.09
922	Inpatient	56.4493	M	Negative	0.09
5317	Inpatient	59.7068	M	Negative	0.09
9618	Inpatient	24.1342	F	Negative	0.09
5890	Inpatient	36.6027	M	Negative	0.09
7587	Inpatient	39.6356	F	Negative	0.09
8504	Inpatient	51.4904	M	Negative	0.09
2272	Inpatient	39.1836	F	Negative	0.09
3821	Inpatient	82.937	M	Negative	0.09
8494	Inpatient	56.7973	M	Negative	0.09
8824	Inpatient	22.8356	M	Negative	0.09
2825	Inpatient	62.6301	M	Negative	0.09
1097	Inpatient	72.6904	M	Negative	0.09
3184	Inpatient	60.1781	F	Negative	0.09
4553	Inpatient	56.2082	M	Negative	0.09
9008	Inpatient	51.8219	M	Negative	0.09
5582	Inpatient	45.6548	F	Negative	0.09
8806	Inpatient	32.3041	F	Negative	0.09
336	Inpatient	33.6849	M	Negative	0.09
600	Inpatient	62.7178	F	Negative	0.09
1005	Inpatient	64.4959	M	Negative	0.09
1232	Inpatient	23.2822	M	Negative	0.09
1876	Inpatient	63.5479	F	Negative	0.09
3397	Inpatient	91	M	Negative	0.09
3533	Inpatient	72.1973	F	Negative	0.09
4691	Inpatient	65.1808	M	Negative	0.09
6633	Inpatient	45.9781	M	Negative	0.09
8716	Inpatient	61.4712	M	Negative	0.09
107	Inpatient	75.0438	F	Negative	0.09
6829	Inpatient	41.4356	M	Negative	0.09
5709	Inpatient	57.6274	F	Negative	0.09
6094	Inpatient	34.5671	F	Negative	0.09
9027	Inpatient	48.5068	M	Negative	0.09
2180	Inpatient	22.2932	M	Negative	0.09
251	Inpatient	27.7342	F	Negative	0.09
5871	Inpatient	30.7452	M	Negative	0.09
321	Outpatient	49.4082	F	Negative	0.09
339	Outpatient	33.2356	F	Negative	0.09
1220	Outpatient	35.6493	M	Negative	0.09
4194	Outpatient	59.4685	M	Negative	0.09
7978	Outpatient	36.8904	F	Negative	0.09
8036	Outpatient	78.1397	M	Negative	0.09
8436	Outpatient	16.2575	M	Negative	0.09
9129	Outpatient	51.7918	F	Negative	0.09
104	Emergency Department	40.0986	F	Negative	0.09
501	Emergency Department	53.8027	F	Negative	0.09
570	Emergency Department	28.9315	M	Negative	0.09
1505	Emergency Department	23.6493	F	Negative	0.09
2382	Emergency Department	55.7973	M	Negative	0.09
3418	Emergency Department	19.2219	M	Negative	0.09
3459	Emergency Department	46.8575	F	Negative	0.09
4032	Emergency Department	64.4384	M	Negative	0.09
4150	Emergency Department	19.1534	F	Negative	0.09
6603	Emergency Department	25.5452	M	Negative	0.09
7792	Emergency Department	42.1699	F	Negative	0.09
8638	Emergency Department	22.5753	M	Negative	0.09
9190	Emergency Department	44.2164	M	Negative	0.09
9288	Emergency Department	32.9452	M	Negative	0.09
9626	Emergency Department	58.4055	M	Negative	0.09
17	Outpatient	36.7342	F	Negative	0.09
422	Outpatient	20	M	Negative	0.09
668	Outpatient	26.2767	F	Negative	0.09
1075	Outpatient	31.8795	F	Negative	0.09
1710	Outpatient	32.6329	F	Negative	0.09
2198	Outpatient	20.8986	M	Negative	0.09
2233	Outpatient	41.2767	M	Negative	0.09
2349	Outpatient	26.3589	F	Negative	0.09
2411	Outpatient	18.8712	F	Negative	0.09
2496	Outpatient	21.1507	F	Negative	0.09
2496	Outpatient	21.326	F	Negative	0.09
2577	Outpatient	36.589	F	Negative	0.09
2582	Outpatient	30.4219	F	Negative	0.09
2610	Outpatient	32.9863	M	Negative	0.09
2908	Outpatient	33.9425	F	Negative	0.09
2960	Outpatient	59.9945	M	Negative	0.09
3076	Outpatient	47.5671	M	Negative	0.09
3164	Outpatient	36.0384	F	Negative	0.09
3256	Outpatient	19.9644	F	Negative	0.09
3353	Outpatient	23.0575	M	Negative	0.09
3419	Outpatient	48.6658	M	Negative	0.09
3452	Outpatient	19.663	F	Negative	0.09
3872	Outpatient	27.4658	M	Negative	0.09
4113	Outpatient	29.3288	F	Negative	0.09
4145	Outpatient	44.2795	F	Negative	0.09
4385	Outpatient	26.9808	F	Negative	0.09
4396	Outpatient	41.8466	M	Negative	0.09
4803	Outpatient	22.8411	F	Negative	0.09
4887	Outpatient	21.7945	F	Negative	0.09
4919	Outpatient	26	M	Negative	0.09
5118	Outpatient	30.1534	M	Negative	0.09
5186	Outpatient	31.3315	M	Negative	0.09
5346	Outpatient	34.0712	F	Negative	0.09
5373	Outpatient	22.0137	M	Negative	0.09
5438	Outpatient	19.3562	F	Negative	0.09
5476	Outpatient	39.5589	M	Negative	0.09
5573	Outpatient	19.1233	F	Negative	0.09
5599	Outpatient	26.0658	F	Negative	0.09
5617	Outpatient	20.6329	M	Negative	0.09
5773	Outpatient	30.4192	M	Negative	0.09
5892	Outpatient	26.2767	F	Negative	0.09
5899	Outpatient	36.5863	M	Negative	0.09
6471	Outpatient	25.8849	F	Negative	0.09
6508	Outpatient	31.6247	F	Negative	0.09
6522	Outpatient	33.4329	M	Negative	0.09
6536	Outpatient	16.1671	F	Negative	0.09
6676	Outpatient	36.6795	F	Negative	0.09
6727	Outpatient	23.3726	M	Negative	0.09
6806	Outpatient	48.1205	M	Negative	0.09
6822	Outpatient	21.337	M	Negative	0.09
7074	Outpatient	39.5315	F	Negative	0.09
7125	Outpatient	25.3726	M	Negative	0.09
7221	Outpatient	29.7945	F	Negative	0.09
7386	Outpatient	28.4493	F	Negative	0.09
7397	Outpatient	34.0027	F	Negative	0.09
7490	Outpatient	19.6164	M	Negative	0.09
7627	Outpatient	35.074	F	Negative	0.09
7844	Outpatient	34.5425	M	Negative	0.09
7947	Outpatient	51.6329	M	Negative	0.09
7947	Outpatient	52.2	M	Negative	0.09
8040	Outpatient	19.8795	M	Negative	0.09
8043	Outpatient	43.8795	M	Negative	0.09
8120	Outpatient	20.6603	F	Negative	0.09
8174	Outpatient	26.5644	M	Negative	0.09
8477	Outpatient	25.8986	M	Negative	0.09
8532	Outpatient	38.5671	F	Negative	0.09
8800	Outpatient	24.2658	M	Negative	0.09
8809	Outpatient	24.3068	F	Negative	0.09
8817	Outpatient	20.5014	M	Negative	0.09
8886	Outpatient	23.3671	F	Negative	0.09
8950	Outpatient	25.2603	F	Negative	0.09
9171	Outpatient	24.7781	F	Negative	0.09
9217	Outpatient	23.5863	M	Negative	0.09
9291	Outpatient	23.0493	F	Negative	0.09
9429	Outpatient	25.3507	M	Negative	0.09
9594	Outpatient	33.4384	F	Negative	0.09
9640	Outpatient	27.8411	M	Negative	0.09
9671	Outpatient	18.1616	F	Negative	0.09
1064	Outpatient	58.2055	M	Negative	0.09
4196	Outpatient	28.2986	M	Negative	0.09
2283	Outpatient	26.0822	M	Negative	0.09
2301	Outpatient	35.1507	M	Negative	0.09
6218	Outpatient	8.71507	M	Negative	0.09
4847	Outpatient	44.5699	F	Negative	0.09
5890	Outpatient	36.6027	M	Negative	0.09
1629	Outpatient	24.8521	M	Negative	0.09
4718	Outpatient	21.9151	F	Negative	0.09
6923	Outpatient	37.1288	M	Negative	0.09
8511	Outpatient	21.1068	F	Negative	0.09
9546	Outpatient	20.4438	M	Negative	0.09
36	Outpatient	56.3507	F	Negative	0.09
1451	Outpatient	32.1452	M	Negative	0.09
1624	Outpatient	22.1781	M	Negative	0.09
1902	Outpatient	58.1699	M	Negative	0.09
2007	Outpatient	46.3014	M	Negative	0.09
2277	Outpatient	43.2959	F	Negative	0.09
2420	Outpatient	22.989	M	Negative	0.09
2446	Outpatient	41.1178	M	Negative	0.09
2977	Outpatient	34.8384	F	Negative	0.09
3059	Outpatient	21.8137	M	Negative	0.09
3252	Outpatient	50.4356	F	Negative	0.09
3726	Outpatient	20.1014	M	Negative	0.09
4246	Outpatient	50.0466	F	Negative	0.09
4247	Outpatient	40.5726	F	Negative	0.09
4480	Outpatient	69.6767	F	Negative	0.09
5092	Outpatient	25.9151	M	Negative	0.09
5820	Outpatient	25.8822	M	Negative	0.09
5831	Outpatient	26.1507	F	Negative	0.09
6991	Outpatient	42.1726	M	Negative	0.09
7288	Outpatient	41.3644	F	Negative	0.09
7309	Outpatient	27.0575	M	Negative	0.09
7554	Outpatient	54.0795	F	Negative	0.09
7772	Outpatient	52.1233	M	Negative	0.09
7856	Outpatient	64.9863	F	Negative	0.09
8127	Outpatient	32.5644	M	Negative	0.09
8458	Outpatient	23.5315	F	Negative	0.09
8679	Outpatient	54.2548	M	Negative	0.09
8833	Outpatient	53.9205	M	Negative	0.09
9115	Outpatient	46.3123	F	Negative	0.09
9140	Outpatient	46.9671	M	Negative	0.09
9513	Outpatient	60.8301	F	Negative	0.09
9574	Outpatient	27.5233	M	Negative	0.09
9731	Outpatient	60.2795	M	Negative	0.09
429	Outpatient	17.2603	M	Negative	0.09
1276	Outpatient	18.8356	F	Negative	0.09
2069	Outpatient	17.2685	M	Negative	0.09
2299	Outpatient	18.0904	F	Negative	0.09
2409	Outpatient	13.3397	M	Negative	0.09
2526	Outpatient	17.6411	F	Negative	0.09
3607	Outpatient	19.1836	F	Negative	0.09
4854	Outpatient	16.4767	F	Negative	0.09
5097	Outpatient	20.0685	F	Negative	0.09
6162	Outpatient	0.690411	M	Negative	0.09
7689	Outpatient	17.2959	F	Negative	0.09
8574	Outpatient	17.3945	M	Negative	0.09
6337	Outpatient	44.4959	M	Negative	0.09
67	Outpatient	29.2219	F	Negative	0.09
85	Outpatient	34.6986	F	Negative	0.09
223	Outpatient	34.1973	F	Negative	0.09
232	Outpatient	28.8219	F	Negative	0.09
236	Outpatient	26.0384	F	Negative	0.09
265	Outpatient	21.5644	F	Negative	0.09
296	Outpatient	43.389	F	Negative	0.09
364	Outpatient	30.3836	F	Negative	0.09
380	Outpatient	34.8164	F	Negative	0.09
405	Outpatient	35.2164	F	Negative	0.09
542	Outpatient	23.3808	F	Negative	0.09
584	Outpatient	26.4658	F	Negative	0.09
605	Outpatient	29.9726	F	Negative	0.09
634	Outpatient	32.5205	F	Negative	0.09
748	Outpatient	31.7699	F	Negative	0.09
1069	Outpatient	35.4849	F	Negative	0.09
1112	Outpatient	26.2219	F	Negative	0.09
1135	Outpatient	28.3945	F	Negative	0.09
1241	Outpatient	32.7945	F	Negative	0.09
1312	Outpatient	29.7671	F	Negative	0.09
1469	Outpatient	27.3068	F	Negative	0.09
1663	Outpatient	28.9726	F	Negative	0.09
1697	Outpatient	35.326	F	Negative	0.09
1956	Outpatient	28.5068	F	Negative	0.09
1974	Outpatient	31.2795	F	Negative	0.09
2228	Outpatient	28.8438	F	Negative	0.09
2438	Outpatient	23.5644	F	Negative	0.09
2542	Outpatient	25.474	F	Negative	0.09
2553	Outpatient	24.9671	F	Negative	0.09
2974	Outpatient	24.8575	F	Negative	0.09
3024	Outpatient	23.7808	F	Negative	0.09
3230	Outpatient	31.9808	F	Negative	0.09
3306	Outpatient	32.6438	F	Negative	0.09
3316	Outpatient	31.5068	F	Negative	0.09
3381	Outpatient	39.8	F	Negative	0.09
3534	Outpatient	19.8877	F	Negative	0.09
3637	Outpatient	35.6137	F	Negative	0.09
3692	Outpatient	29.7151	F	Negative	0.09
3895	Outpatient	32.0055	F	Negative	0.09
3926	Outpatient	32.5288	F	Negative	0.09
3986	Outpatient	21.6849	F	Negative	0.09
4162	Outpatient	37.4219	F	Negative	0.09
4251	Outpatient	24.7151	F	Negative	0.09
4305	Outpatient	26.1534	F	Negative	0.09
4306	Outpatient	25.9068	F	Negative	0.09
4386	Outpatient	32.2685	F	Negative	0.09
4432	Outpatient	44.0164	F	Negative	0.09
4556	Outpatient	36.7863	F	Negative	0.09
4684	Outpatient	28.9836	F	Negative	0.09
4700	Outpatient	19.9616	F	Negative	0.09
4721	Outpatient	29.3616	F	Negative	0.09
5009	Outpatient	32.2849	F	Negative	0.09
5056	Outpatient	51.6932	F	Negative	0.09
5060	Outpatient	30.326	F	Negative	0.09
5096	Outpatient	30.1836	F	Negative	0.09
5098	Outpatient	33.6932	F	Negative	0.09
5168	Outpatient	41.9397	F	Negative	0.09
5298	Outpatient	25.9616	F	Negative	0.09
5341	Outpatient	36.2274	F	Negative	0.09
5449	Outpatient	25.5205	F	Negative	0.09
5672	Outpatient	34.6137	F	Negative	0.09
5785	Outpatient	30.1507	F	Negative	0.09
6113	Outpatient	26.0603	F	Negative	0.09
6207	Outpatient	30.474	F	Negative	0.09
6209	Outpatient	21.9781	F	Negative	0.09
6241	Outpatient	29.5945	F	Negative	0.09
6515	Outpatient	22.0493	F	Negative	0.09
6526	Outpatient	24.5233	F	Negative	0.09
6621	Outpatient	41.6877	F	Negative	0.09
6821	Outpatient	26.663	F	Negative	0.09
7003	Outpatient	32.9205	F	Negative	0.09
7201	Outpatient	21.9753	F	Negative	0.09
7295	Outpatient	26.6137	F	Negative	0.09
7404	Outpatient	31.0055	F	Negative	0.09
7410	Outpatient	27.4548	F	Negative	0.09
7415	Outpatient	26.8164	F	Negative	0.09
7591	Outpatient	22.9041	F	Negative	0.09
7781	Outpatient	28.6	F	Negative	0.09
7800	Outpatient	30.3863	F	Negative	0.09
7833	Outpatient	20.2877	F	Negative	0.09
8050	Outpatient	25.137	F	Negative	0.09
8092	Outpatient	28.1918	F	Negative	0.09
8328	Outpatient	31.263	F	Negative	0.09
8334	Outpatient	26.0822	F	Negative	0.09
8467	Outpatient	46.9808	F	Negative	0.09
8690	Outpatient	27.5205	F	Negative	0.09
8769	Outpatient	34.9425	F	Negative	0.09
8945	Outpatient	30.1315	F	Negative	0.09
8969	Outpatient	36.6247	F	Negative	0.09
9001	Outpatient	30.4603	F	Negative	0.09
9114	Outpatient	25.4521	F	Negative	0.09
9233	Outpatient	33.9068	F	Negative	0.09
9277	Outpatient	32.8712	F	Negative	0.09
9309	Outpatient	31.6192	F	Negative	0.09
9402	Outpatient	24.7507	F	Negative	0.09
9428	Outpatient	22.1644	F	Negative	0.09
9468	Outpatient	33.8904	F	Negative	0.09
9504	Outpatient	22.0192	F	Negative	0.09
9620	Outpatient	28.1699	F	Negative	0.09
9762	Outpatient	30.2274	F	Negative	0.09
9771	Outpatient	26.8384	F	Negative	0.09
9822	Outpatient	21.8986	F	Negative	0.09
8432	Outpatient	23.8603	F	Negative	0.09
3015	Outpatient	27.0082	F	Negative	0.09
4066	Outpatient	29.2329	F	Negative	0.09
7337	Outpatient	25.9233	F	Negative	0.09
9695	Outpatient	34.3425	F	Negative	0.09
8692	Outpatient	49.2548	F	Negative	0.09
1847	Outpatient	20.7041	M	Negative	0.09
5879	Outpatient	26.189	M	Negative	0.09
7763	Outpatient	31.7534	M	Negative	0.09
76	Outpatient	52.3342	F	Negative	0.09
715	Outpatient	32.537	F	Negative	0.09
1562	Outpatient	70.2575	F	Negative	0.09
1593	Outpatient	54.737	F	Negative	0.09
1685	Outpatient	58.474	F	Negative	0.09
2616	Outpatient	51.8712	M	Negative	0.09
2788	Outpatient	64.3205	F	Negative	0.09
3628	Outpatient	57.2438	F	Negative	0.09
5839	Outpatient	64.9178	F	Negative	0.09
6060	Outpatient	55.5425	M	Negative	0.09
6715	Outpatient	64.3726	M	Negative	0.09
7017	Outpatient	44.7452	F	Negative	0.09
8846	Outpatient	37.1425	M	Negative	0.09
8871	Outpatient	43.3425	F	Negative	0.09
9512	Outpatient	56.9726	F	Negative	0.09
9583	Outpatient	41.5014	M	Negative	0.09
8841	Outpatient	59.3562	M	Negative	0.09
510	Outpatient	55.5726	M	Negative	0.09
1396	Outpatient	19.274	F	Negative	0.09
4649	Outpatient	57.1863	M	Negative	0.09
5321	Outpatient	39.8986	F	Negative	0.09
5957	Outpatient	20.526	F	Negative	0.09
6130	Outpatient	37.9973	M	Negative	0.09
6885	Outpatient	51.8384	M	Negative	0.09
7707	Outpatient	68.8795	M	Negative	0.09
1750	Outpatient	21.0219	F	Negative	0.09
4093	Outpatient	29.6548	F	Negative	0.09
4748	Outpatient	30.589	F	Negative	0.09
6798	Outpatient	21.1205	F	Negative	0.09
7099	Outpatient	20.6822	F	Negative	0.09
5205	Outpatient	68.2959	M	Negative	0.09
1350	Inpatient	21.1973	F	Negative	0.09
1545	Inpatient	81.1781	F	Negative	0.09
3285	Inpatient	54.2795	M	Negative	0.09
3450	Inpatient	56.6192	M	Negative	0.09
3671	Inpatient	33.3151	M	Negative	0.09
7849	Inpatient	65.5041	F	Negative	0.09
8617	Inpatient	54.3808	M	Negative	0.09
8649	Inpatient	43.9973	M	Negative	0.09
9060	Inpatient	49.9425	M	Negative	0.09
5648	Outpatient	51.6932	F	Negative	0.09
9699	Outpatient	42.7726	M	Negative	0.09
4102	Outpatient	26.726	M	Negative	0.09
21	Outpatient	26.3918	F	Negative	0.09
37	Outpatient	26.0712	F	Negative	0.09
272	Outpatient	36.8301	F	Negative	0.09
406	Outpatient	26.2521	F	Negative	0.09
468	Outpatient	31.0932	F	Negative	0.09
550	Outpatient	39.5973	F	Negative	0.09
716	Outpatient	28.8575	F	Negative	0.09
730	Outpatient	33.1315	F	Negative	0.09
993	Outpatient	24.0548	F	Negative	0.09
1144	Outpatient	34.8493	F	Negative	0.09
1171	Outpatient	31.4712	F	Negative	0.09
1435	Outpatient	22.5425	F	Negative	0.09
1714	Outpatient	26.4521	F	Negative	0.09
1754	Outpatient	35.2493	F	Negative	0.09
1778	Outpatient	20.1644	F	Negative	0.09
1859	Outpatient	21.7836	F	Negative	0.09
1869	Outpatient	35.8849	F	Negative	0.09
2096	Outpatient	21.0493	F	Negative	0.09
2100	Outpatient	30.5425	F	Negative	0.09
2308	Outpatient	34.7178	F	Negative	0.09
2345	Outpatient	30.3342	F	Negative	0.09
2348	Outpatient	32.3123	F	Negative	0.09
2435	Outpatient	28.4438	F	Negative	0.09
2678	Outpatient	32.9452	F	Negative	0.09
2808	Outpatient	30.0329	F	Negative	0.09
2905	Outpatient	26.7836	F	Negative	0.09
3113	Outpatient	28.6849	F	Negative	0.09
3134	Outpatient	23.0986	F	Negative	0.09
3225	Outpatient	33.1671	F	Negative	0.09
3367	Outpatient	26.5068	F	Negative	0.09
3390	Outpatient	25.9014	F	Negative	0.09
3425	Outpatient	25.7014	F	Negative	0.09
3476	Outpatient	32.3726	F	Negative	0.09
3676	Outpatient	29.7836	F	Negative	0.09
3906	Outpatient	30.2137	F	Negative	0.09
4035	Outpatient	31.4137	F	Negative	0.09
4051	Outpatient	28.6521	F	Negative	0.09
4154	Outpatient	27	F	Negative	0.09
4200	Outpatient	31.2521	F	Negative	0.09
4341	Outpatient	29.326	F	Negative	0.09
4444	Outpatient	32.8164	F	Negative	0.09
4654	Outpatient	27.9397	F	Negative	0.09
4717	Outpatient	31.1452	F	Negative	0.09
4841	Outpatient	28.5315	F	Negative	0.09
4863	Outpatient	38.4521	F	Negative	0.09
4939	Outpatient	34.6411	F	Negative	0.09
5141	Outpatient	26.0959	F	Negative	0.09
5230	Outpatient	27.5315	F	Negative	0.09
5365	Outpatient	21.9644	F	Negative	0.09
5605	Outpatient	22.0356	F	Negative	0.09
5815	Outpatient	27.4986	F	Negative	0.09
6049	Outpatient	26.2384	F	Negative	0.09
6225	Outpatient	34.5041	F	Negative	0.09
6245	Outpatient	42.5425	F	Negative	0.09
6332	Outpatient	30.2329	F	Negative	0.09
6420	Outpatient	27.2849	F	Negative	0.09
6478	Outpatient	26.9644	F	Negative	0.09
6560	Outpatient	21.274	F	Negative	0.09
7064	Outpatient	23.2904	F	Negative	0.09
7436	Outpatient	27.5808	F	Negative	0.09
7733	Outpatient	25.2603	F	Negative	0.09
7864	Outpatient	23.1096	F	Negative	0.09
7873	Outpatient	21.7836	F	Negative	0.09
8180	Outpatient	21.2301	F	Negative	0.09
8509	Outpatient	24.9699	F	Negative	0.09
8546	Outpatient	33.6795	F	Negative	0.09
8749	Outpatient	19.6301	F	Negative	0.09
8790	Outpatient	31.2192	F	Negative	0.09
8815	Outpatient	31.3699	F	Negative	0.09
8968	Outpatient	27.6822	F	Negative	0.09
9064	Outpatient	29.7041	F	Negative	0.09
9103	Outpatient	32.3507	F	Negative	0.09
9107	Outpatient	24.7671	F	Negative	0.09
9341	Outpatient	28.6329	F	Negative	0.09
9379	Outpatient	21.8055	F	Negative	0.09
9750	Outpatient	28.0247	F	Negative	0.09
414	Outpatient	32.4	F	Negative	0.09
840	Outpatient	30.8164	F	Negative	0.09
2178	Outpatient	25.937	F	Negative	0.09
2760	Outpatient	37.9616	F	Negative	0.09
3605	Outpatient	36.1973	F	Negative	0.09
3861	Outpatient	33.2027	F	Negative	0.09
3871	Outpatient	35.0493	F	Negative	0.09
3950	Outpatient	34.0548	F	Negative	0.09
4215	Outpatient	34.9452	F	Negative	0.09
4535	Outpatient	42.3397	F	Negative	0.09
4728	Outpatient	26.5342	F	Negative	0.09
6284	Outpatient	30.1397	F	Negative	0.09
6401	Outpatient	26.0274	F	Negative	0.09
6555	Outpatient	39.0384	F	Negative	0.09
6955	Outpatient	29.3288	F	Negative	0.09
8073	Outpatient	33.7178	F	Negative	0.09
8954	Outpatient	37.1699	F	Negative	0.09
9212	Outpatient	37.3014	F	Negative	0.09
9256	Outpatient	29.1479	F	Negative	0.09
9382	Outpatient	30.3863	F	Negative	0.09
5805	Outpatient	33.7096	M	Negative	0.09
8384	Outpatient	36.5836	M	Negative	0.09
8507	Outpatient	31.2027	M	Negative	0.09
8974	Outpatient	28.4274	F	Negative	0.09
5362	Outpatient	27.5781	F	Negative	0.09
554	Outpatient	30.7288	F	Negative	0.09
860	Outpatient	43.9918	M	Negative	0.09
1470	Outpatient	30.7863	F	Negative	0.09
2075	Outpatient	30.4822	F	Negative	0.09
2300	Outpatient	27.4027	F	Negative	0.09
2518	Outpatient	35.9397	F	Negative	0.09
2741	Outpatient	29.411	F	Negative	0.09
3097	Outpatient	39.0438	F	Negative	0.09
3204	Outpatient	34.4658	M	Negative	0.09
3598	Outpatient	39.126	F	Negative	0.09
4033	Outpatient	50.4082	F	Negative	0.09
4210	Outpatient	31.8301	F	Negative	0.09
4514	Outpatient	32.2849	F	Negative	0.09
4905	Outpatient	20.0959	M	Negative	0.09
6140	Outpatient	21.5589	F	Negative	0.09
6842	Outpatient	40.8521	F	Negative	0.09
7038	Outpatient	36.274	F	Negative	0.09
7272	Outpatient	35.8795	F	Negative	0.09
8009	Outpatient	32.5205	F	Negative	0.09
8725	Outpatient	28.6411	F	Negative	0.09
8726	Outpatient	31.9507	M	Negative	0.09
8835	Outpatient	41.2274	F	Negative	0.09
8990	Outpatient	30.4548	M	Negative	0.09
9316	Outpatient	43.3918	F	Negative	0.09
9770	Outpatient	31.6356	F	Negative	0.09
2011	Outpatient	28.1041	F	Negative	0.09
6767	Outpatient	18.737	F	Negative	0.09
4174	Outpatient	9.76986	M	Negative	0.09
3524	Inpatient	9.09315	M	Negative	0.09
839	Outpatient	65.3973	M	Negative	0.09
1407	Inpatient	73.4932	M	Negative	0.09
7631	Inpatient	56.7151	M	Negative	0.09
291	Outpatient	58.2192	F	Negative	0.09
438	Outpatient	54.3315	M	Negative	0.09
592	Outpatient	30.0877	F	Negative	0.09
759	Outpatient	27.4	M	Negative	0.09
1018	Outpatient	61.0219	M	Negative	0.09
1170	Outpatient	21.2164	F	Negative	0.09
1546	Outpatient	62.9288	M	Negative	0.09
1597	Outpatient	60.9616	M	Negative	0.09
1860	Outpatient	68.4521	M	Negative	0.09
1968	Outpatient	64.0603	M	Negative	0.09
2413	Outpatient	58.1151	M	Negative	0.09
2415	Outpatient	60.7644	M	Negative	0.09
2701	Outpatient	58.6986	M	Negative	0.09
2833	Outpatient	72.189	F	Negative	0.09
2868	Outpatient	38.6082	M	Negative	0.09
3056	Outpatient	56.3918	F	Negative	0.09
3099	Outpatient	29.9726	F	Negative	0.09
3167	Outpatient	68.4877	M	Negative	0.09
3272	Outpatient	31.0137	M	Negative	0.09
3304	Outpatient	72.4849	M	Negative	0.09
3349	Outpatient	60.9425	M	Negative	0.09
3385	Outpatient	69.0932	F	Negative	0.09
3611	Outpatient	17.4685	F	Negative	0.09
3659	Outpatient	36.2384	M	Negative	0.09
3722	Outpatient	26.4055	F	Negative	0.09
3837	Outpatient	62.2521	F	Negative	0.09
3847	Outpatient	52.8356	F	Negative	0.09
3858	Outpatient	39.9808	M	Negative	0.09
4344	Outpatient	51.6685	M	Negative	0.09
4630	Outpatient	64.1671	M	Negative	0.09
4825	Outpatient	69.674	M	Negative	0.09
5012	Outpatient	44.3918	F	Negative	0.09
5033	Outpatient	44.0356	M	Negative	0.09
5483	Outpatient	48.263	M	Negative	0.09
5687	Outpatient	59.7068	M	Negative	0.09
6601	Outpatient	50.989	M	Negative	0.09
6686	Outpatient	52.1507	M	Negative	0.09
6949	Outpatient	42.1014	M	Negative	0.09
6986	Outpatient	69.9863	F	Negative	0.09
7025	Outpatient	59.989	M	Negative	0.09
7206	Outpatient	42.1397	F	Negative	0.09
7294	Outpatient	25.8521	M	Negative	0.09
7488	Outpatient	38.4959	F	Negative	0.09
7778	Outpatient	61.3918	F	Negative	0.09
7884	Outpatient	48.0164	M	Negative	0.09
8456	Outpatient	65.7589	M	Negative	0.09
9096	Outpatient	55.3671	M	Negative	0.09
9495	Outpatient	40.4164	F	Negative	0.09
9789	Outpatient	67.0877	M	Negative	0.09
3898	Outpatient	26.7671	M	Negative	0.09
7140	Outpatient	46.6548	M	Negative	0.09
694	Outpatient	22.011	F	Negative	0.09
1492	Outpatient	49.9452	M	Negative	0.09
2056	Outpatient	44.074	M	Negative	0.09
2149	Outpatient	26.0849	F	Negative	0.09
2304	Outpatient	19.1479	F	Negative	0.09
2573	Outpatient	23.7616	F	Negative	0.09
3709	Outpatient	62.811	M	Negative	0.09
4960	Outpatient	16.7534	F	Negative	0.09
6442	Outpatient	26.9041	M	Negative	0.09
8342	Outpatient	35.1589	M	Negative	0.09
8473	Outpatient	30.3562	F	Negative	0.09
8342	Outpatient	35.274	M	Negative	0.09
588	Outpatient	26.9616	M	Negative	0.09
2583	Outpatient	22.5452	F	Negative	0.09
2407	Outpatient	21.4685	F	Negative	0.09
3688	Outpatient	37.389	M	Negative	0.09
4745	Outpatient	22.0356	F	Negative	0.09
5454	Outpatient	20.0027	F	Negative	0.09
5168	Outpatient	41.4301	F	Negative	0.09
9159	Outpatient	25.0438	F	Negative	0.09
5649	Outpatient	19.5205	M	Negative	0.09
4121	Outpatient	22.2164	M	Negative	0.09
5998	Outpatient	22.8301	M	Negative	0.09
611	Outpatient	40.6082	F	Negative	0.09
611	Outpatient	41.7096	F	Negative	0.09
988	Outpatient	55.9562	F	Negative	0.09
1084	Outpatient	30.9562	F	Negative	0.09
2872	Outpatient	27.3973	F	Negative	0.09
4913	Outpatient	33.6712	F	Negative	0.09
6348	Outpatient	45.8849	F	Negative	0.09
7395	Outpatient	29.2055	F	Negative	0.09
7570	Outpatient	21.463	F	Negative	0.09
8951	Outpatient	52.6795	F	Negative	0.09
8978	Outpatient	41.8493	F	Negative	0.09
9465	Outpatient	26.3507	F	Negative	0.09
8254	Outpatient	29.8137	M	Negative	0.09
98	Outpatient	33.0384	F	Negative	0.09
203	Outpatient	41.2904	M	Negative	0.09
814	Outpatient	26.1945	F	Negative	0.09
946	Outpatient	49.863	M	Negative	0.09
1123	Outpatient	34.5425	F	Negative	0.09
1468	Outpatient	30.7452	F	Negative	0.09
1746	Outpatient	21.3836	F	Negative	0.09
1950	Outpatient	35.3205	M	Negative	0.09
3283	Outpatient	20.3233	M	Negative	0.09
3694	Outpatient	30.9315	F	Negative	0.09
4424	Outpatient	33.1507	M	Negative	0.09
5512	Outpatient	25.8959	F	Negative	0.09
5710	Outpatient	27.9781	M	Negative	0.09
6776	Outpatient	25.0932	F	Negative	0.09
7311	Outpatient	21.1753	F	Negative	0.09
7683	Outpatient	20.2411	F	Negative	0.09
7789	Outpatient	28.6493	F	Negative	0.09
8233	Outpatient	32.7397	F	Negative	0.09
8271	Outpatient	31.7671	F	Negative	0.09
8873	Outpatient	43.7945	F	Negative	0.09
9790	Outpatient	34.937	F	Negative	0.09
9863	Outpatient	31.1534	F	Negative	0.09
6168	Outpatient	5.6137	M	Negative	0.09
8695	Outpatient	28.4877	F	Negative	0.09
2164	Outpatient	32.3562	M	Negative	0.09
2982	Outpatient	17.8027	M	Negative	0.09
4003	Outpatient	15.2959	M	Negative	0.09
2010	Outpatient	33.7753	M	Negative	0.09
6048	Outpatient	69.9534	M	Negative	0.09
7809	Outpatient	29.3425	M	Negative	0.09
8471	Outpatient	37.2082	M	Negative	0.09
Exposure	Exposure	Unknown	Unknown	Negative	0.09
Exposure	Exposure	Unknown	Unknown	Negative	0.09
Exposure	Exposure	Unknown	Unknown	Negative	0.09
Exposure	Exposure	Unknown	Unknown	Negative	0.09
Exposure	Exposure	Unknown	Unknown	Negative	0.09
Exposure	Exposure	Unknown	Unknown	Negative	0.09
Exposure	Exposure	Unknown	Unknown	Negative	0.09
Exposure	Exposure	Unknown	Unknown	Negative	0.09
Exposure	Exposure	Unknown	Unknown	Negative	0.09
Exposure	Exposure	Unknown	Unknown	Negative	0.09
Exposure	Exposure	Unknown	Unknown	Negative	0.09
Exposure	Exposure	Unknown	Unknown	Negative	0.09
Exposure	Exposure	Unknown	Unknown	Negative	0.09
Exposure	Exposure	Unknown	Unknown	Negative	0.09
Exposure	Exposure	Unknown	Unknown	Negative	0.09
Exposure	Exposure	Unknown	Unknown	Negative	0.09
Exposure	Exposure	Unknown	Unknown	Negative	0.09
Exposure	Exposure	Unknown	Unknown	Negative	0.09
Exposure	Exposure	Unknown	Unknown	Negative	0.09
Exposure	Exposure	Unknown	Unknown	Negative	0.09
Exposure	Exposure	Unknown	Unknown	Negative	0.09
Exposure	Exposure	Unknown	Unknown	Negative	0.09
Exposure	Exposure	Unknown	Unknown	Negative	0.09
Exposure	Exposure	Unknown	Unknown	Negative	0.09
Exposure	Exposure	Unknown	Unknown	Negative	0.09
Exposure	Exposure	Unknown	Unknown	Negative	0.09
Exposure	Exposure	Unknown	Unknown	Negative	0.09
Exposure	Exposure	Unknown	Unknown	Negative	0.09
Exposure	Exposure	Unknown	Unknown	Negative	0.09
Exposure	Exposure	Unknown	Unknown	Negative	0.09
Exposure	Exposure	Unknown	Unknown	Negative	0.09
3021	Inpatient	7.43288	F	Negative	0.1
7435	Inpatient	15.5918	F	Negative	0.1
8955	Inpatient	16.0712	F	Negative	0.1
2179	Inpatient	27.1699	M	Negative	0.1
11	Inpatient	36.811	M	Negative	0.1
1609	Inpatient	39.2521	M	Negative	0.1
7680	Inpatient	27.4301	M	Negative	0.1
9570	Inpatient	54.9178	F	Negative	0.1
9527	Inpatient	22.2849	F	Negative	0.1
9603	Inpatient	55.0795	M	Negative	0.1
1914	Inpatient	74.5041	M	Negative	0.1
8012	Inpatient	77.6904	M	Negative	0.1
5057	Inpatient	31.3507	M	Negative	0.1
8223	Inpatient	18.137	M	Negative	0.1
2167	Inpatient	57.4986	F	Negative	0.1
3529	Inpatient	44.3205	F	Negative	0.1
7670	Inpatient	72.9507	M	Negative	0.1
6739	Inpatient	46.2685	M	Negative	0.1
757	Inpatient	37.9973	F	Negative	0.1
3216	Inpatient	49.8055	F	Negative	0.1
2956	Inpatient	28.5616	M	Negative	0.1
9511	Inpatient	26.5342	M	Negative	0.1
1625	Inpatient	44.7808	M	Negative	0.1
4245	Inpatient	61.2466	M	Negative	0.1
1650	Inpatient	29.9151	F	Negative	0.1
2742	Inpatient	32.0466	F	Negative	0.1
314	Inpatient	39.3041	M	Negative	0.1
1042	Inpatient	32.8301	F	Negative	0.1
1046	Inpatient	30.2301	F	Negative	0.1
5681	Inpatient	56.3068	F	Negative	0.1
6479	Inpatient	66.789	M	Negative	0.1
2755	Inpatient	69.9041	M	Negative	0.1
2942	Inpatient	74.5671	M	Negative	0.1
3495	Inpatient	18.4	F	Negative	0.1
5309	Inpatient	54.7534	F	Negative	0.1
7795	Inpatient	56.2932	F	Negative	0.1
7894	Inpatient	33.2575	F	Negative	0.1
9236	Inpatient	21.7397	F	Negative	0.1
4490	Inpatient	80.7014	F	Negative	0.1
6970	Inpatient	50.8164	M	Negative	0.1
9628	Inpatient	65.389	M	Negative	0.1
2787	Inpatient	48.0986	M	Negative	0.1
2782	Inpatient	60.4329	F	Negative	0.1
5366	Inpatient	51.8247	M	Negative	0.1
809	Outpatient	32.2767	M	Negative	0.1
1218	Outpatient	52.6	F	Negative	0.1
1367	Outpatient	68.7753	F	Negative	0.1
1759	Outpatient	58.7342	M	Negative	0.1
2829	Outpatient	30.5945	M	Negative	0.1
3006	Outpatient	70.4	F	Negative	0.1
3410	Outpatient	38.8849	M	Negative	0.1
4381	Outpatient	71.0274	M	Negative	0.1
5279	Outpatient	54.0959	M	Negative	0.1
5479	Outpatient	51.0082	M	Negative	0.1
5548	Outpatient	82.537	F	Negative	0.1
6074	Outpatient	18.0959	F	Negative	0.1
6350	Outpatient	17.011	F	Negative	0.1
6749	Outpatient	28.3726	F	Negative	0.1
7130	Outpatient	42.1425	F	Negative	0.1
7346	Outpatient	41.4521	M	Negative	0.1
7578	Outpatient	30.7836	F	Negative	0.1
7660	Outpatient	58.9699	M	Negative	0.1
9298	Outpatient	26.1534	M	Negative	0.1
3800	Inpatient	32.9644	F	Negative	0.1
1499	Emergency Department	28.5616	M	Negative	0.1
1662	Emergency Department	50.3918	M	Negative	0.1
1916	Emergency Department	33.3288	F	Negative	0.1
2081	Emergency Department	22.8712	F	Negative	0.1
3271	Emergency Department	37.874	M	Negative	0.1
3492	Emergency Department	29.3863	F	Negative	0.1
3570	Emergency Department	35.1973	M	Negative	0.1
4019	Emergency Department	52.4438	F	Negative	0.1
4039	Emergency Department	23.7945	M	Negative	0.1
4580	Emergency Department	24.6301	M	Negative	0.1
5190	Emergency Department	54.2877	M	Negative	0.1
5407	Emergency Department	33.7014	F	Negative	0.1
6349	Emergency Department	62.3178	M	Negative	0.1
6669	Emergency Department	34.1808	M	Negative	0.1
8475	Emergency Department	22.211	F	Negative	0.1
9404	Emergency Department	56.5014	F	Negative	0.1
19	Outpatient	39.9945	F	Negative	0.1
280	Outpatient	22.8027	M	Negative	0.1
367	Outpatient	27.9534	M	Negative	0.1
387	Outpatient	51.3699	M	Negative	0.1
652	Outpatient	20.5123	F	Negative	0.1
686	Outpatient	38.7562	F	Negative	0.1
794	Outpatient	56.6493	F	Negative	0.1
878	Outpatient	24.8548	F	Negative	0.1
1008	Outpatient	22.8	F	Negative	0.1
1107	Outpatient	32.737	F	Negative	0.1
1118	Outpatient	38.7397	M	Negative	0.1
1511	Outpatient	49.8877	F	Negative	0.1
1696	Outpatient	30.6822	M	Negative	0.1
1764	Outpatient	35.4712	F	Negative	0.1
1802	Outpatient	25.189	F	Negative	0.1
1897	Outpatient	23.3288	F	Negative	0.1
1904	Outpatient	34.011	M	Negative	0.1
2097	Outpatient	52.6466	F	Negative	0.1
2152	Outpatient	38.3726	F	Negative	0.1
2639	Outpatient	32.6767	M	Negative	0.1
2666	Outpatient	44.9288	F	Negative	0.1
2819	Outpatient	29.9233	M	Negative	0.1
2862	Outpatient	25.7096	M	Negative	0.1
2940	Outpatient	21.3863	F	Negative	0.1
3042	Outpatient	38.8219	F	Negative	0.1
3158	Outpatient	25.3151	F	Negative	0.1
3267	Outpatient	35.4301	M	Negative	0.1
3290	Outpatient	32.4795	F	Negative	0.1
3335	Outpatient	25.6548	F	Negative	0.1
3593	Outpatient	49.4055	M	Negative	0.1
3619	Outpatient	31.1781	F	Negative	0.1
3737	Outpatient	20.1671	F	Negative	0.1
3738	Outpatient	21.0247	M	Negative	0.1
3740	Outpatient	30.5096	F	Negative	0.1
3778	Outpatient	29.263	M	Negative	0.1
3862	Outpatient	35.6082	F	Negative	0.1
3868	Outpatient	21.6411	M	Negative	0.1
[truncated: 9,345 more rows]
