# Supplementary material for: Data on the relationship of signal-to-cutoff ratio of two HIV antigen/antibody combination assays to subsequent confirmation of HIV-1 infection in a low-prevalence population
Source: Data Brief. 2020 May 16;31:105707. doi: 10.1016/j.dib.2020.105707 (PMC7243050; doi:10.1016/j.dib.2020.105707)
Supplement: Supplementary file 3 [file mmc3.xml]

<?xml version="1.0" encoding="utf-8" standalone="no"?>
<data>
  <datasets>
    <author>mkrasows@healthcare.uiowa.edu;krasowskim@gmail.com</author>
    <type>0</type>
    <dataset>
      <value>6</value>
      <reason>Other (please explain)</reason>
      <comments>I have submitted my raw data as a supplementary data file along with my manuscript</comments>
    </dataset>
  </datasets>
</data>
